# Supplementary material for: SLC1A3 promotes survival and immune escape of pancreatic adenocarcinoma by regulating the JAK/STAT pathway
Source: Genes Dis. 2025 May 3;13(2):101663. doi: 10.1016/j.gendis.2025.101663 (PMC12606991; doi:10.1016/j.gendis.2025.101663)
Supplement: Multimedia component 3 [file mmc3.xlsx]

## Sheet: Table S1
Table S1. Cancer types and TCGA barcodes
TCGA camcer type	Detail
ACC	Adrenocortical carcinoma
BLCA	Bladder Urothelial Carcinoma
BRCA	Breast invasive carcinoma
CESC	Cervical squamous cell carcinoma and endocervical adenocarcinoma
CHOL	Cholangio carcinoma
COAD	Colon adenocarcinoma
DLBC	Lymphoid Neoplasm Diffuse Large B-cell Lymphoma
ESCA	Esophageal carcinoma
GBM	Glioblastoma multiforme
HNSC	Head and Neck squamous cell carcinoma
KICH	Kidney Chromophobe
KIRC	Kidney renal clear cell carcinoma
KIRP	Kidney renal papillary cell carcinoma
LAML	Acute Myeloid Leukemia
LGG	Brain Lower Grade Glioma
LIHC	Liver hepatocellular carcinoma
LUAD	Lung adenocarcinoma
LUSC	Lung squamous cell carcinoma
MESO	Mesothelioma
OV	Ovarian serous cystadenocarcinoma
PAAD	Pancreatic adenocarcinoma
PCPG	Pheochromocytoma and Paraganglioma
PRAD	Prostate adenocarcinoma
READ	Rectum adenocarcinoma
SARC	Sarcoma
SKCM	Skin Cutaneous Melanoma
STAD	Stomach adenocarcinoma
TGCT	Testicular Germ Cell Tumors
THCA	Thyroid carcinoma
THYM	Thymoma
UCEC	Uterine Corpus Endometrial Carcinoma
UCS	Uterine Carcinosarcoma
UVM	Uveal Melanoma

## Sheet: Table S2
Table S2. Differentially expressed SLC genes (DESGs) in all TCGA cancer types.
cancertype	gene	geneid	median_tumor median_normal		log2FC	p_value
ACC	SLC7A2	ENSG00000003989.16	0.92	4.58	-1.539	9.62e-11
ACC	SLC11A1	ENSG00000018280.16	1.19	27.916	-3.723	1.34e-34
ACC	SLC9A3R2	ENSG00000065054.13	27.119	57.47	-1.056	2.84e-11
ACC	SLC4A11	ENSG00000088836.12	1.06	5.555	-1.67	4.16e-17
ACC	SLC23A2	ENSG00000089057.14	26.451	58.468	-1.115	2.53e-09
ACC	SLC17A9	ENSG00000101194.17	0.42	4.425	-1.934	1.05e-23
ACC	SLC7A6	ENSG00000103064.13	5.09	14.495	-1.347	6.6e-19
ACC	SLC1A5	ENSG00000105281.12	5.08	11.895	-1.085	0.00367
ACC	SLC9A3R1	ENSG00000109062.9	26.25	139.637	-2.368	8.19e-19
ACC	SLC29A1	ENSG00000112759.16	44.739	107.135	-1.241	8.48e-06
ACC	SLC27A6	ENSG00000113396.12	0.5	8.21	-2.618	2.69e-06
ACC	SLC4A3	ENSG00000114923.16	5.37	15.564	-1.379	1.56e-11
ACC	SLC30A3	ENSG00000115194.10	0.18	1.885	-1.29	0.00535
ACC	SLC1A4	ENSG00000115902.10	11.56	24.739	-1.035	5.93e-08
ACC	SLC2A1	ENSG00000117394.19	25.86	11.089	1.152	0.0256
ACC	SLC12A5	ENSG00000124140.12	49.731	18.285	1.395	7.84e-07
ACC	SLC25A35	ENSG00000125434.10	2.9	7.97	-1.202	6.53e-11
ACC	SLC6A6	ENSG00000131389.16	8.32	27.284	-1.602	3.91e-16
ACC	SLC38A2	ENSG00000134294.13	38.891	82.753	-1.07	1.43e-05
ACC	SLC43A3	ENSG00000134802.17	4.68	16.66	-1.637	5.3e-08
ACC	SLC37A2	ENSG00000134955.11	2.83	57.023	-3.921	2.91e-34
ACC	SLC26A10	ENSG00000135502.16	0.49	3.1	-1.46	4.59e-15
ACC	SLCO2B1	ENSG00000137491.14	3.14	34.064	-3.082	1.09e-24
ACC	SLC40A1	ENSG00000138449.10	19.2	319.206	-3.987	7.38e-09
ACC	SLC39A8	ENSG00000138821.12	7.13	2.46	1.232	4.94e-12
ACC	SLC12A6	ENSG00000140199.11	2.21	5.435	-1.003	2.15e-09
ACC	SLC27A2	ENSG00000140284.10	0.82	10.598	-2.672	1.77e-06
ACC	SLC13A5	ENSG00000141485.15	0.15	1.634	-1.196	0.0116
ACC	SLC39A3	ENSG00000141873.10	49.511	23.28	1.057	2.39e-07
ACC	SLC47A1	ENSG00000142494.13	32.21	87.429	-1.413	3.01e-09
ACC	SLC2A5	ENSG00000142583.17	0.37	2.595	-1.392	0.000344
ACC	SLC44A3	ENSG00000143036.16	1.7	7.41	-1.639	7.97e-11
ACC	SLC26A1	ENSG00000145217.13	1.05	5.79	-1.728	1.12e-26
ACC	SLC16A2	ENSG00000147100.9	8.91	30.599	-1.673	5.18e-14
ACC	SLC25A27	ENSG00000153291.15	6.03	19.78	-1.564	2.13e-18
ACC	SLC45A3	ENSG00000158715.5	0.89	4.98	-1.662	2.44e-21
ACC	SLC37A1	ENSG00000160190.13	3.29	7.9	-1.053	5.41e-17
ACC	SLC25A34	ENSG00000162461.7	0.51	3.39	-1.54	6.06e-24
ACC	SLC51A	ENSG00000163959.9	5.59	16.365	-1.398	6.34e-07
ACC	SLC16A9	ENSG00000165449.11	12.45	86.055	-2.694	2.17e-24
ACC	SLC16A4	ENSG00000168679.17	0.29	2.115	-1.272	2.45e-13
ACC	SLCO2A1	ENSG00000174640.12	2.66	31.99	-3.172	4.41e-34
ACC	SLC35E2B	ENSG00000189339.11	8.67	28.859	-1.627	8.28e-17
ACC	SLC30A10	ENSG00000196660.10	1.71	0.13	1.262	1.54e-07
ACC	SLC25A29	ENSG00000197119.12	9.37	35.138	-1.801	2.59e-24
ACC	SLC2A10	ENSG00000197496.5	0.77	4.715	-1.691	1.25e-10
ACC	SLC44A4	ENSG00000204385.10	2.44	8.539	-1.471	2.19e-05
ACC	SLC35E2	ENSG00000215790.6	0.75	4.7	-1.704	1.75e-19
ACC	SLC26A6	ENSG00000225697.10	5.98	13.73	-1.077	3.99e-12
BLCA	SLC7A2	ENSG00000003989.16	1.46	4.07	-1.043	0.0033
BLCA	SLC25A39	ENSG00000013306.15	175.77	82.281	1.086	1.78e-19
BLCA	SLC2A3	ENSG00000059804.15	9.04	26.816	-1.47	1.26e-06
BLCA	SLC6A16	ENSG00000063127.15	0.25	1.575	-1.043	2.21e-07
BLCA	SLC22A17	ENSG00000092096.14	7.525	23.774	-1.539	1.78e-06
BLCA	SLCO4A1	ENSG00000101187.15	1.73	7.695	-1.671	0.0332
BLCA	SLC35A2	ENSG00000102100.14	33.985	15.51	1.083	6.86e-12
BLCA	SLC9A3R1	ENSG00000109062.9	57.304	18.28	1.597	4.96e-05
BLCA	SLC35F2	ENSG00000110660.14	7.78	3.195	1.066	5.82e-06
BLCA	SLC39A7	ENSG00000112473.16	134.242	60.835	1.129	1.1e-10
BLCA	SLC25A12	ENSG00000115840.13	8.605	19.442	-1.09	9.18e-09
BLCA	SLC16A7	ENSG00000118596.11	0.79	3.515	-1.335	4.01e-10
BLCA	SLC25A23	ENSG00000125648.14	13.81	44.537	-1.62	4.87e-13
BLCA	SLC39A11	ENSG00000133195.11	25.485	9.941	1.275	1.62e-12
BLCA	SLC43A3	ENSG00000134802.17	8.805	21.782	-1.216	0.00295
BLCA	SLC2A8	ENSG00000136856.17	19.01	43.433	-1.151	0.000115
BLCA	SLC44A5	ENSG00000137968.16	3.365	0.87	1.223	0.0205
BLCA	SLC5A6	ENSG00000138074.14	25.37	10.343	1.217	8.2e-09
BLCA	SLC40A1	ENSG00000138449.10	11.435	29.004	-1.271	0.00326
BLCA	SLC16A3	ENSG00000141526.14	76.829	33.885	1.158	0.00056
BLCA	SLC2A12	ENSG00000146411.5	0.325	1.789	-1.074	1.93e-06
BLCA	SLC22A3	ENSG00000146477.5	0.43	4.917	-2.049	4.61e-10
BLCA	SLC16A2	ENSG00000147100.9	1.465	6.517	-1.609	1.06e-06
BLCA	SLC39A4	ENSG00000147804.9	86.509	15.663	2.393	9.52e-26
BLCA	SLC25A25	ENSG00000148339.12	7.25	27.112	-1.769	2.43e-20
BLCA	SLC43A1	ENSG00000149150.8	2.66	10.888	-1.7	1.08e-08
BLCA	SLC25A27	ENSG00000153291.15	2.33	8.219	-1.469	2.27e-07
BLCA	SLC1A7	ENSG00000162383.11	0.28	1.79	-1.124	0.0268
BLCA	SLC45A1	ENSG00000162426.14	0.54	2.502	-1.185	1.23e-11
BLCA	SLC16A4	ENSG00000168679.17	0.63	3.355	-1.418	3.19e-08
BLCA	SLC50A1	ENSG00000169241.17	71.466	30.124	1.219	4.46e-12
BLCA	SLC19A1	ENSG00000173638.18	10.98	4.234	1.194	5.19e-15
BLCA	SLCO2A1	ENSG00000174640.12	4.575	11.971	-1.218	0.00254
BLCA	SLC29A2	ENSG00000174669.11	5.19	1.899	1.095	2.32e-06
BLCA	SLC9A9	ENSG00000181804.14	2.065	11.319	-2.007	6.75e-20
BLCA	SLC2A4	ENSG00000181856.14	0.22	8.602	-2.976	1.68e-41
BLCA	SLC8A1	ENSG00000183023.18	0.58	7.726	-2.465	5.08e-21
BLCA	SLC24A3	ENSG00000185052.11	1.525	11.1	-2.261	1.1e-16
BLCA	SLC52A2	ENSG00000185803.8	74.609	23.165	1.646	4.87e-30
BLCA	SLC12A8	ENSG00000221955.10	7.665	1.485	1.802	2.1e-10
BLCA	SLC26A6	ENSG00000225697.10	10.765	4.145	1.193	1.74e-07
BLCA	SLC8A1-AS1	ENSG00000227028.6	0.665	3.548	-1.45	2.43e-13
BRCA	SLC13A2	ENSG00000007216.14	0.53	2.94	-1.365	2e-42
BRCA	SLC39A9	ENSG00000029364.11	43.919	17.45	1.284	3.65e-47
BRCA	SLC4A8	ENSG00000050438.16	3.88	1.29	1.092	2.77e-22
BRCA	SLC2A3	ENSG00000059804.15	9.82	30.431	-1.538	1.86e-49
BRCA	SLC6A16	ENSG00000063127.15	0.49	2.49	-1.228	3.25e-89
BRCA	SLC1A3	ENSG00000079215.13	5.16	11.67	-1.04	8.08e-41
BRCA	SLCO4A1	ENSG00000101187.15	1.24	17.53	-3.048	7.54e-96
BRCA	SLC52A3	ENSG00000101276.14	10.36	3.55	1.32	5.88e-49
BRCA	SLC35A2	ENSG00000102100.14	35.331	15.65	1.126	6.96e-142
BRCA	SLC25A15	ENSG00000102743.14	6.15	2.34	1.098	1.04e-43
BRCA	SLC7A6	ENSG00000103064.13	6.76	18.07	-1.297	3.49e-48
BRCA	SLC7A5	ENSG00000103257.8	21.14	5.62	1.742	2.53e-50
BRCA	SLC17A7	ENSG00000104888.9	0.22	2.53	-1.533	7.4e-257
BRCA	SLC16A6	ENSG00000108932.11	6.87	1.57	1.615	4.04e-39
BRCA	SLC9A3R1	ENSG00000109062.9	267.871	55.931	2.24	1.34e-85
BRCA	SLC38A1	ENSG00000111371.15	56.779	17.67	1.63	5.63e-31
BRCA	SLC39A7	ENSG00000112473.16	132.614	64.74	1.023	7.57e-89
BRCA	SLC27A6	ENSG00000113396.12	0.46	2.13	-1.1	3.1e-54
BRCA	SLC1A4	ENSG00000115902.10	26.48	6.98	1.784	4.28e-59
BRCA	SLC2A1	ENSG00000117394.19	61.571	27.82	1.118	1.95e-47
BRCA	SLC16A7	ENSG00000118596.11	0.66	3.53	-1.448	1.24e-132
BRCA	SLC12A4	ENSG00000124067.16	15.09	45.339	-1.526	5.97e-120
BRCA	SLC7A10	ENSG00000130876.11	0.18	8.01	-2.933	6.08e-163
BRCA	SLC39A11	ENSG00000133195.11	43.299	13.98	1.564	3.66e-88
BRCA	SLC26A10	ENSG00000135502.16	0.59	5.42	-2.014	2.55e-115
BRCA	SLC19A3	ENSG00000135917.13	0.53	24.82	-4.077	6.48e-171
BRCA	SLC27A2	ENSG00000140284.10	3.89	0.85	1.402	6.09e-19
BRCA	SLC39A6	ENSG00000141424.12	254.901	48.711	2.364	1.18e-30
BRCA	SLC16A3	ENSG00000141526.14	22.941	10.56	1.05	1.75e-52
BRCA	SLC10A6	ENSG00000145283.7	0.32	1.67	-1.016	1.1e-94
BRCA	SLC22A3	ENSG00000146477.5	0.36	4.37	-1.981	2.17e-174
BRCA	SLC25A37	ENSG00000147454.13	11.37	29.199	-1.288	2.3e-67
BRCA	SLC39A4	ENSG00000147804.9	46.051	16.06	1.464	7.73e-50
BRCA	SLC25A27	ENSG00000153291.15	1.96	26.729	-3.228	8.75e-200
BRCA	SLC34A2	ENSG00000157765.11	1.88	9.91	-1.921	7.13e-22
BRCA	SLC37A1	ENSG00000160190.13	15.63	6.79	1.094	3.97e-80
BRCA	SLC1A7	ENSG00000162383.11	0.29	2.04	-1.237	4.65e-116
BRCA	SLC29A4	ENSG00000164638.10	2.34	9.93	-1.71	1.39e-60
BRCA	SLC35G2	ENSG00000168917.8	1.8	9.65	-1.927	1.64e-175
BRCA	SLC50A1	ENSG00000169241.17	110.269	30.359	1.827	4.07e-175
BRCA	SLC16A11	ENSG00000174326.11	0.42	2.72	-1.389	5.65e-78
BRCA	SLCO3A1	ENSG00000176463.13	6.92	15.04	-1.018	7.17e-38
BRCA	SLC9A9	ENSG00000181804.14	2.31	5.87	-1.053	6.31e-83
BRCA	SLC2A4	ENSG00000181856.14	0.35	7.37	-2.632	2.15e-253
BRCA	SLC25A18	ENSG00000182902.13	0.41	4.05	-1.841	3.49e-72
BRCA	SLC25A10	ENSG00000183048.11	39.549	17.44	1.137	1.21e-63
BRCA	SLC35F3	ENSG00000183780.12	0.42	2.06	-1.108	2.43e-40
BRCA	SLC52A2	ENSG00000185803.8	52.841	21.651	1.249	1.54e-110
BRCA	SLC2A10	ENSG00000197496.5	28.401	11.76	1.204	2.03e-26
BRCA	SLC28A3	ENSG00000197506.7	0.63	5.5	-1.996	1.04e-48
BRCA	SLC29A3	ENSG00000198246.7	12.85	5.83	1.02	8.18e-56
BRCA	SLC44A4	ENSG00000204385.10	59.9	6.15	3.09	1.31e-40
BRCA	SLC12A8	ENSG00000221955.10	11.11	2.57	1.762	1.66e-117
BRCA	SLCO4A1-AS1	ENSG00000232803.1	0.12	1.55	-1.187	2.23e-41
BRCA	SLC6A14	ENSG00000268104.2	0.34	2.15	-1.233	1.03e-27
CESC	SLC7A2	ENSG00000003989.16	0.715	19.71	-3.594	2.64e-06
CESC	SLC25A5	ENSG00000005022.5	479.952	130.87	1.867	3.13e-10
CESC	SLC25A39	ENSG00000013306.15	151.607	73.94	1.026	4.28e-12
CESC	SLC11A1	ENSG00000018280.16	3.05	7.7	-1.103	0.0102
CESC	SLC4A7	ENSG00000033867.16	2.675	10.23	-1.612	8.12e-05
CESC	SLC2A3	ENSG00000059804.15	6.605	15.5	-1.117	0.00454
CESC	SLC6A16	ENSG00000063127.15	0.51	5.05	-2.002	3.13e-18
CESC	SLC9A3R2	ENSG00000065054.13	37.525	116.258	-1.606	0.00247
CESC	SLC9A7	ENSG00000065923.9	4.525	0.58	1.806	8.77e-12
CESC	SLC4A11	ENSG00000088836.12	9.68	0.79	2.577	0.00205
CESC	SLC23A2	ENSG00000089057.14	4.7	12.12	-1.203	1.35e-06
CESC	SLC7A8	ENSG00000092068.18	16.15	40.31	-1.268	0.0335
CESC	SLC22A17	ENSG00000092096.14	4.125	51.25	-3.35	1.05e-15
CESC	SLC16A8	ENSG00000100156.10	3.58	1.26	1.019	0.00743
CESC	SLCO4A1	ENSG00000101187.15	9.34	21.86	-1.145	0.0145
CESC	SLC17A9	ENSG00000101194.17	2.555	6.8	-1.134	0.00832
CESC	SLC52A3	ENSG00000101276.14	7.349	1	2.062	5.69e-07
CESC	SLC7A6	ENSG00000103064.13	4.76	14.81	-1.457	0.000426
CESC	SLC7A5	ENSG00000103257.8	49.387	5.56	2.941	4.6e-07
CESC	SLC17A7	ENSG00000104888.9	0.18	1.75	-1.221	0.000132
CESC	SLC1A5	ENSG00000105281.12	164.255	47.431	1.771	4.55e-09
CESC	SLC9A3R1	ENSG00000109062.9	208.65	28.281	2.84	5.2e-15
CESC	SLC15A3	ENSG00000110446.9	74.269	36.231	1.016	0.00895
CESC	SLC6A12	ENSG00000111181.12	0.45	3.11	-1.503	1.49e-06
CESC	SLC38A1	ENSG00000111371.15	24.76	10.5	1.163	0.0175
CESC	SLC29A1	ENSG00000112759.16	28.041	61.392	-1.103	0.00521
CESC	SLC4A3	ENSG00000114923.16	1.325	9.97	-2.238	8.45e-09
CESC	SLC2A1	ENSG00000117394.19	286.739	80.599	1.818	0.000424
CESC	SLC19A2	ENSG00000117479.12	5.375	11.97	-1.025	2.52e-05
CESC	SLC16A7	ENSG00000118596.11	0.74	2.7	-1.088	0.00525
CESC	SLC12A4	ENSG00000124067.16	18.52	53.23	-1.474	6.3e-07
CESC	SLC12A5	ENSG00000124140.12	2.635	0.61	1.175	0.000106
CESC	SLC27A1	ENSG00000130304.16	6.26	22.579	-1.7	4.52e-07
CESC	SLC6A8	ENSG00000130821.15	56.668	20.04	1.455	0.0286
CESC	SLC6A11	ENSG00000132164.9	1.895	0.09	1.409	0.0209
CESC	SLC52A1	ENSG00000132517.14	2.75	0.34	1.485	0.00238
CESC	SLC39A11	ENSG00000133195.11	18.055	7.23	1.211	2.71e-06
CESC	SLC26A10	ENSG00000135502.16	0.53	8.78	-2.676	3.52e-34
CESC	SLCO2B1	ENSG00000137491.14	4.43	13.34	-1.401	0.000161
CESC	SLC40A1	ENSG00000138449.10	11.985	62.839	-2.298	0.00895
CESC	SLC46A3	ENSG00000139508.14	2.455	6.21	-1.061	0.00232
CESC	SLC7A1	ENSG00000139514.12	15.81	6.51	1.162	0.00907
CESC	SLC27A2	ENSG00000140284.10	2.935	0.3	1.598	0.00384
CESC	SLC16A3	ENSG00000141526.14	89.719	21.33	2.022	6.71e-08
CESC	SLC47A1	ENSG00000142494.13	1.11	22.579	-3.482	3.74e-13
CESC	SLC44A3	ENSG00000143036.16	8.395	2.48	1.433	0.00994
CESC	SLC22A3	ENSG00000146477.5	2.2	13.77	-2.207	5.15e-08
CESC	SLC16A2	ENSG00000147100.9	2.21	11.19	-1.925	0.000107
CESC	SLC25A37	ENSG00000147454.13	18.015	42.349	-1.189	0.000969
CESC	SLC39A4	ENSG00000147804.9	59.968	16.03	1.84	1.22e-08
CESC	SLC25A25	ENSG00000148339.12	9.75	28.45	-1.454	8.26e-07
CESC	SLC43A1	ENSG00000149150.8	1.275	15.66	-2.872	1.65e-14
CESC	SLC2A13	ENSG00000151229.12	1.075	7.09	-1.963	6.91e-11
CESC	SLC25A27	ENSG00000153291.15	3.67	40.559	-3.154	2.3e-16
CESC	SLC16A1	ENSG00000155380.11	24.075	8.8	1.355	0.0193
CESC	SLC6A1	ENSG00000157103.10	0.08	1.74	-1.343	2.19e-40
CESC	SLC37A3	ENSG00000157800.17	15.79	42.57	-1.376	5.23e-08
CESC	SLC37A1	ENSG00000160190.13	13.12	5.45	1.13	0.0348
CESC	SLC1A7	ENSG00000162383.11	0.06	3.27	-2.01	2.17e-21
CESC	SLC45A1	ENSG00000162426.14	0.29	6.65	-2.568	4.03e-31
CESC	SLC25A34	ENSG00000162461.7	0.43	1.94	-1.04	1.81e-20
CESC	SLC9B2	ENSG00000164038.14	2.195	8.14	-1.516	3.74e-06
CESC	SLC29A4	ENSG00000164638.10	0.625	3.32	-1.411	0.0358
CESC	SLC7A3	ENSG00000165349.11	0.03	1.14	-1.055	5.34e-13
CESC	SLC16A9	ENSG00000165449.11	1.57	9.87	-2.081	6.95e-05
CESC	SLC18A2	ENSG00000165646.11	0.14	2.51	-1.622	4.74e-20
CESC	SLC39A13	ENSG00000165915.13	16.7	66.288	-1.927	2.23e-11
CESC	SLC16A4	ENSG00000168679.17	0.575	3.3	-1.449	0.00309
CESC	SLC50A1	ENSG00000169241.17	66.364	29.8	1.129	2.81e-07
CESC	SLC25A30	ENSG00000174032.16	3.57	8.31	-1.027	3.36e-05
CESC	SLC26A9	ENSG00000174502.18	1.3	0.04	1.145	0.006
CESC	SLCO2A1	ENSG00000174640.12	4.635	32.999	-2.593	6.25e-07
CESC	SLC29A2	ENSG00000174669.11	7.41	2.73	1.173	0.00424
CESC	SLC25A42	ENSG00000181035.13	3.845	16.89	-1.885	1.14e-15
CESC	SLC26A11	ENSG00000181045.14	5.59	16.9	-1.442	1.59e-06
CESC	SLC9A9	ENSG00000181804.14	2.125	7.64	-1.467	0.00632
CESC	SLC2A4	ENSG00000181856.14	0.235	5.87	-2.476	6.22e-45
CESC	SLC25A18	ENSG00000182902.13	0.22	3.61	-1.918	1.97e-27
CESC	SLC8A1	ENSG00000183023.18	0.335	3.95	-1.891	9.46e-22
CESC	SLC25A10	ENSG00000183048.11	35.465	4.39	2.758	6.02e-23
CESC	SLC24A3	ENSG00000185052.11	2.514	24.06	-2.834	3.36e-10
CESC	SLC52A2	ENSG00000185803.8	49.7	20	1.272	1.32e-10
CESC	SLC51B	ENSG00000186198.3	0.05	1.41	-1.199	6.15e-07
CESC	SLC2A10	ENSG00000197496.5	3.165	8.79	-1.233	0.0124
CESC	SLC28A3	ENSG00000197506.7	2.805	0.18	1.689	0.00146
CESC	SLC48A1	ENSG00000211584.13	13.735	31.43	-1.138	9.69e-07
CESC	SLC23A3	ENSG00000213901.10	0.91	3.83	-1.338	1.81e-07
CESC	SLC35E2	ENSG00000215790.6	1.365	6.66	-1.695	2.09e-10
CESC	SLC12A8	ENSG00000221955.10	7.24	0.99	2.05	6.35e-06
CESC	SLC8A1-AS1	ENSG00000227028.6	0.26	2.65	-1.534	7.09e-14
CESC	SLC25A21-AS1	ENSG00000258708.1	1.085	3.58	-1.135	2.51e-05
CHOL	SLC7A2	ENSG00000003989.16	0.92	4.58	-1.539	9.62e-11
CHOL	SLC11A1	ENSG00000018280.16	1.19	27.916	-3.723	1.34e-34
CHOL	SLC9A3R2	ENSG00000065054.13	27.119	57.47	-1.056	2.84e-11
CHOL	SLC4A11	ENSG00000088836.12	1.06	5.555	-1.67	4.16e-17
CHOL	SLC23A2	ENSG00000089057.14	26.451	58.468	-1.115	2.53e-09
CHOL	SLC17A9	ENSG00000101194.17	0.42	4.425	-1.934	1.05e-23
CHOL	SLC7A6	ENSG00000103064.13	5.09	14.495	-1.347	6.6e-19
CHOL	SLC1A5	ENSG00000105281.12	5.08	11.895	-1.085	0.00367
CHOL	SLC9A3R1	ENSG00000109062.9	26.25	139.637	-2.368	8.19e-19
CHOL	SLC29A1	ENSG00000112759.16	44.739	107.135	-1.241	8.48e-06
CHOL	SLC27A6	ENSG00000113396.12	0.5	8.21	-2.618	2.69e-06
CHOL	SLC4A3	ENSG00000114923.16	5.37	15.564	-1.379	1.56e-11
CHOL	SLC30A3	ENSG00000115194.10	0.18	1.885	-1.29	0.00535
CHOL	SLC1A4	ENSG00000115902.10	11.56	24.739	-1.035	5.93e-08
CHOL	SLC12A5	ENSG00000124140.12	49.731	18.285	1.395	7.84e-07
CHOL	SLC25A35	ENSG00000125434.10	2.9	7.97	-1.202	6.53e-11
CHOL	SLC6A6	ENSG00000131389.16	8.32	27.284	-1.602	3.91e-16
CHOL	SLC38A2	ENSG00000134294.13	38.891	82.753	-1.07	1.43e-05
CHOL	SLC43A3	ENSG00000134802.17	4.68	16.66	-1.637	5.3e-08
CHOL	SLC37A2	ENSG00000134955.11	2.83	57.023	-3.921	2.91e-34
CHOL	SLC26A10	ENSG00000135502.16	0.49	3.1	-1.46	4.59e-15
CHOL	SLCO2B1	ENSG00000137491.14	3.14	34.064	-3.082	1.09e-24
CHOL	SLC40A1	ENSG00000138449.10	19.2	319.206	-3.987	7.38e-09
CHOL	SLC39A8	ENSG00000138821.12	7.13	2.46	1.232	4.94e-12
CHOL	SLC12A6	ENSG00000140199.11	2.21	5.435	-1.003	2.15e-09
CHOL	SLC27A2	ENSG00000140284.10	0.82	10.598	-2.672	1.77e-06
CHOL	SLC39A3	ENSG00000141873.10	49.511	23.28	1.057	2.39e-07
CHOL	SLC47A1	ENSG00000142494.13	32.21	87.429	-1.413	3.01e-09
CHOL	SLC2A5	ENSG00000142583.17	0.37	2.595	-1.392	0.000344
CHOL	SLC44A3	ENSG00000143036.16	1.7	7.41	-1.639	7.97e-11
CHOL	SLC26A1	ENSG00000145217.13	1.05	5.79	-1.728	1.12e-26
CHOL	SLC16A2	ENSG00000147100.9	8.91	30.599	-1.673	5.18e-14
CHOL	SLC25A27	ENSG00000153291.15	6.03	19.78	-1.564	2.13e-18
CHOL	SLC45A3	ENSG00000158715.5	0.89	4.98	-1.662	2.44e-21
CHOL	SLC37A1	ENSG00000160190.13	3.29	7.9	-1.053	5.41e-17
CHOL	SLC25A34	ENSG00000162461.7	0.51	3.39	-1.54	6.06e-24
CHOL	SLC51A	ENSG00000163959.9	5.59	16.365	-1.398	6.34e-07
CHOL	SLC16A9	ENSG00000165449.11	12.45	86.055	-2.694	2.17e-24
CHOL	SLC16A4	ENSG00000168679.17	0.29	2.115	-1.272	2.45e-13
CHOL	SLCO2A1	ENSG00000174640.12	2.66	31.99	-3.172	4.41e-34
CHOL	SLC35E2B	ENSG00000189339.11	8.67	28.859	-1.627	8.28e-17
CHOL	SLC30A10	ENSG00000196660.10	1.71	0.13	1.262	1.54e-07
CHOL	SLC25A29	ENSG00000197119.12	9.37	35.138	-1.801	2.59e-24
CHOL	SLC2A10	ENSG00000197496.5	0.77	4.715	-1.691	1.25e-10
CHOL	SLC44A4	ENSG00000204385.10	2.44	8.539	-1.471	2.19e-05
CHOL	SLC35E2	ENSG00000215790.6	0.75	4.7	-1.704	1.75e-19
CHOL	SLC26A6	ENSG00000225697.10	5.98	13.73	-1.077	3.99e-12
COAD	SLC7A2	ENSG00000003989.16	0.35	2.85	-1.512	4.45e-47
COAD	SLC25A5	ENSG00000005022.5	622.615	294.821	1.076	3.8e-18
COAD	SLC25A39	ENSG00000013306.15	190.612	79.208	1.256	8.41e-69
COAD	SLC38A5	ENSG00000017483.14	69.228	6.63	3.202	6.06e-52
COAD	SLC4A7	ENSG00000033867.16	4.01	9.62	-1.084	3.09e-23
COAD	SLC6A16	ENSG00000063127.15	0.13	2.16	-1.484	1.13e-77
COAD	SLC12A2	ENSG00000064651.13	87.601	12.59	2.705	9.5e-121
COAD	SLC44A1	ENSG00000070214.15	26.06	12	1.058	1.17e-22
COAD	SLC4A4	ENSG00000080493.13	0.59	2.44	-1.113	9.87e-27
COAD	SLC27A5	ENSG00000083807.9	17.56	7.22	1.175	1.74e-30
COAD	SLC25A24	ENSG00000085491.15	25.069	11.7	1.037	1.38e-19
COAD	SLC4A11	ENSG00000088836.12	2.04	0.31	1.215	9.68e-60
COAD	SLC22A17	ENSG00000092096.14	1.85	23.23	-3.088	3.97e-93
COAD	SLC35E4	ENSG00000100036.12	7.83	2.78	1.224	3.11e-67
COAD	SLC5A1	ENSG00000100170.9	25.3	0.94	3.761	1.02e-53
COAD	SLCO4A1	ENSG00000101187.15	36.359	11.73	1.553	2.16e-59
COAD	SLC52A3	ENSG00000101276.14	12.8	1.32	2.573	1.61e-40
COAD	SLC35A2	ENSG00000102100.14	36.339	12.45	1.473	7.82e-87
COAD	SLC25A15	ENSG00000102743.14	9.38	1.69	1.948	3.99e-121
COAD	SLC7A5	ENSG00000103257.8	49.99	6.28	2.808	5.96e-105
COAD	SLC1A5	ENSG00000105281.12	153.361	31.899	2.23	1.64e-104
COAD	SLC9A3R1	ENSG00000109062.9	87.577	19.03	2.145	2.7e-22
COAD	SLC35F2	ENSG00000110660.14	17.43	4.47	1.752	6.82e-49
COAD	SLCO1B3	ENSG00000111700.12	1.35	0.03	1.19	7.24e-43
COAD	SLC25A12	ENSG00000115840.13	8.88	20.959	-1.152	3.12e-47
COAD	SLC1A4	ENSG00000115902.10	16.5	4.93	1.561	7.09e-85
COAD	SLC2A1	ENSG00000117394.19	126.886	17.65	2.778	3.59e-97
COAD	SLC35A3	ENSG00000117620.12	23.569	8.13	1.428	1.67e-13
COAD	SLC8A2	ENSG00000118160.13	0.16	3.93	-2.087	7.5e-48
COAD	SLC12A4	ENSG00000124067.16	10.17	36.969	-1.765	3.47e-33
COAD	SLC25A23	ENSG00000125648.14	29.761	67.728	-1.16	1.76e-51
COAD	SLC6A6	ENSG00000131389.16	21.06	4.18	2.09	1.13e-93
COAD	SLC39A11	ENSG00000133195.11	27.34	6.51	1.916	1.97e-80
COAD	SLC26A10	ENSG00000135502.16	0.3	17.33	-3.818	2.94e-74
COAD	SLC31A1	ENSG00000136868.10	18.61	6.24	1.438	5.09e-61
COAD	SLC37A4	ENSG00000137700.16	29.761	12.82	1.154	3.7e-23
COAD	SLC5A6	ENSG00000138074.14	45.94	18.23	1.287	6.72e-68
COAD	SLC3A1	ENSG00000138079.13	6.86	1.04	1.946	0.000196
COAD	SLC40A1	ENSG00000138449.10	65.19	18.371	1.773	1.67e-34
COAD	SLC39A8	ENSG00000138821.12	24.271	5.5	1.959	8.88e-35
COAD	SLC7A1	ENSG00000139514.12	24.08	7.75	1.519	9.67e-77
COAD	SLC39A5	ENSG00000139540.11	52.94	16.03	1.663	1.28e-07
COAD	SLC27A2	ENSG00000140284.10	16.11	0.87	3.194	1.49e-33
COAD	SLC16A3	ENSG00000141526.14	70.15	20.649	1.717	5.96e-42
COAD	SLC44A3	ENSG00000143036.16	35.579	6.25	2.335	8.46e-39
COAD	SLC16A2	ENSG00000147100.9	1.39	5.48	-1.439	4.61e-24
COAD	SLC39A4	ENSG00000147804.9	132.311	26.629	2.271	1.82e-40
COAD	SLC7A11	ENSG00000151012.13	2.45	0.17	1.56	1.11e-102
COAD	SLC25A4	ENSG00000151729.10	18	61.52	-1.718	4.21e-54
COAD	SLC25A27	ENSG00000153291.15	4.66	30.689	-2.485	4.17e-46
COAD	SLC25A28	ENSG00000155287.10	28.169	62.391	-1.12	3.54e-32
COAD	SLC35B2	ENSG00000157593.16	56.23	24.64	1.158	3.3e-91
COAD	SLC37A1	ENSG00000160190.13	25.259	6.9	1.733	2.03e-22
COAD	SLC1A7	ENSG00000162383.11	0.66	2.4	-1.034	0.00057
COAD	SLC45A1	ENSG00000162426.14	0.47	3.91	-1.74	1.64e-57
COAD	SLC25A34	ENSG00000162461.7	0.32	4.45	-2.046	1.97e-126
COAD	SLC6A20	ENSG00000163817.15	4.35	0.09	2.295	1.52e-66
COAD	SLC39A13	ENSG00000165915.13	18.97	40.709	-1.063	7.76e-16
COAD	SLC3A2	ENSG00000168003.16	131.89	55.218	1.241	3.33e-71
COAD	SLC19A1	ENSG00000173638.18	13.32	5.8	1.074	7.75e-66
COAD	SLC16A13	ENSG00000174327.6	5.04	1.05	1.559	9.62e-74
COAD	SLCO2A1	ENSG00000174640.12	5.11	18.08	-1.643	2.18e-41
COAD	SLC29A2	ENSG00000174669.11	15.65	3.46	1.9	1.83e-43
COAD	SLC25A22	ENSG00000177542.10	18.56	7.94	1.13	1.68e-69
COAD	SLC25A42	ENSG00000181035.13	3.02	7.73	-1.119	1.9e-80
COAD	SLC26A11	ENSG00000181045.14	4.41	9.89	-1.009	2.28e-40
COAD	SLC9A9	ENSG00000181804.14	0.75	5.32	-1.853	1.1e-95
COAD	SLC35C1	ENSG00000181830.8	25.89	10.35	1.244	3.02e-38
COAD	SLC2A4	ENSG00000181856.14	0.94	27.521	-3.878	7.23e-76
COAD	SLC8A1	ENSG00000183023.18	0.99	4.23	-1.394	2.68e-29
COAD	SLC25A10	ENSG00000183048.11	56.281	6.6	2.914	2.49e-52
COAD	SLC24A3	ENSG00000185052.11	2.73	9.96	-1.555	3.68e-28
COAD	SLC52A2	ENSG00000185803.8	91.17	25.46	1.8	9.84e-104
COAD	SLC35F1	ENSG00000196376.10	0.09	1.57	-1.237	2.62e-57
COAD	SLC28A3	ENSG00000197506.7	1.61	0.18	1.145	3.64e-38
COAD	SLC44A4	ENSG00000204385.10	119.527	16.41	2.791	2.18e-17
COAD	SLC12A8	ENSG00000221955.10	10.6	1.17	2.418	2.27e-106
COAD	SLC8A1-AS1	ENSG00000227028.6	0.87	2.85	-1.042	6.47e-22
COAD	SLCO4A1-AS1	ENSG00000232803.1	6.77	0.72	2.176	7.41e-63
COAD	SLC6A14	ENSG00000268104.2	2.25	0.02	1.672	1.46e-49
DLBC	SLC25A13	ENSG00000004864.13	6.96	1.41	1.724	3.41e-28
DLBC	SLC4A1	ENSG00000004939.13	0.02	35.25	-5.151	1.33e-72
DLBC	SLC25A5	ENSG00000005022.5	453.826	41.331	3.426	9.98e-53
DLBC	SLC25A39	ENSG00000013306.15	119.867	350.53	-1.54	1.3e-26
DLBC	SLC30A9	ENSG00000014824.13	9.41	1.39	2.123	1.69e-26
DLBC	SLC11A1	ENSG00000018280.16	2.06	498.793	-7.352	4.9e-84
DLBC	SLC45A4	ENSG00000022567.9	3.11	10.34	-1.464	3.42e-08
DLBC	SLC39A9	ENSG00000029364.11	13.72	3.38	1.749	9.03e-21
DLBC	SLC4A7	ENSG00000033867.16	2.48	0.49	1.224	2.14e-12
DLBC	SLC2A3	ENSG00000059804.15	18.1	274.982	-3.853	3.96e-30
DLBC	SLC12A2	ENSG00000064651.13	2.95	0.2	1.719	2.26e-68
DLBC	SLC9A3R2	ENSG00000065054.13	16.07	1.43	2.812	2.94e-49
DLBC	SLC9A7	ENSG00000065923.9	6.94	0.32	2.589	7.92e-86
DLBC	SLC44A1	ENSG00000070214.15	5.14	1.32	1.404	1.83e-22
DLBC	SLC12A3	ENSG00000070915.9	1.07	0.01	1.035	5.63e-40
DLBC	SLC24A1	ENSG00000074621.13	1.71	0.34	1.016	2.13e-31
DLBC	SLC25A3	ENSG00000075415.12	460.704	69.671	2.708	3.38e-36
DLBC	SLC46A1	ENSG00000076351.12	4.74	0.84	1.641	2.83e-28
DLBC	SLC25A43	ENSG00000077713.18	4.68	0.72	1.723	4.83e-24
DLBC	SLC1A3	ENSG00000079215.13	7.91	1.17	2.038	1.91e-14
DLBC	SLC27A5	ENSG00000083807.9	20.949	0.87	3.553	7.35e-99
DLBC	SLC25A24	ENSG00000085491.15	6.09	1.68	1.404	3.32e-06
DLBC	SLC23A2	ENSG00000089057.14	6.63	1.63	1.537	8.17e-13
DLBC	SLC7A8	ENSG00000092068.18	2.02	0.42	1.089	4.86e-17
DLBC	SLC25A1	ENSG00000100075.9	49.852	6.35	2.79	9.44e-48
DLBC	SLC25A17	ENSG00000100372.14	16.79	1.53	2.814	6.53e-68
DLBC	SLCO4A1	ENSG00000101187.15	9.87	2.1	1.81	1.02e-20
DLBC	SLC17A9	ENSG00000101194.17	14.15	2.31	2.194	1.53e-31
DLBC	SLC25A14	ENSG00000102078.15	8.08	1.5	1.861	4.7e-35
DLBC	SLC35A2	ENSG00000102100.14	13.78	3.84	1.611	1.76e-24
DLBC	SLC25A15	ENSG00000102743.14	2.61	0.24	1.542	2.93e-53
DLBC	SLC38A7	ENSG00000103042.8	3.8	1.15	1.159	8.69e-17
DLBC	SLC7A6OS	ENSG00000103061.11	10.96	3.56	1.391	2.25e-14
DLBC	SLC7A6	ENSG00000103064.13	10.07	2.42	1.695	4.34e-17
DLBC	SLC7A5	ENSG00000103257.8	23.73	3.92	2.33	1.3e-28
DLBC	SLC39A14	ENSG00000104635.13	6.96	0.24	2.682	1.08e-79
DLBC	SLC1A5	ENSG00000105281.12	58.181	8.55	2.632	1.62e-45
DLBC	SLC1A1	ENSG00000106688.11	2.05	0.01	1.594	3.13e-59
DLBC	SLC25A11	ENSG00000108528.13	48.66	15.44	1.595	1.57e-12
DLBC	SLC15A3	ENSG00000110446.9	172.421	53.85	1.661	3.15e-16
DLBC	SLC35F2	ENSG00000110660.14	7.74	0.26	2.794	3.73e-96
DLBC	SLC11A2	ENSG00000110911.14	5.58	2.25	1.018	2.34e-08
DLBC	SLC38A1	ENSG00000111371.15	20.941	3.13	2.409	6.62e-25
DLBC	SLC26A8	ENSG00000112053.13	0.03	5.1	-2.566	8.28e-32
DLBC	SLC39A7	ENSG00000112473.16	59.358	11.29	2.296	3.58e-34
DLBC	SLC29A1	ENSG00000112759.16	45.689	2.88	3.589	4.05e-51
DLBC	SLC25A36	ENSG00000114120.11	8.86	1.34	2.075	8.27e-29
DLBC	SLC41A3	ENSG00000114544.15	17.321	2.86	2.247	2.96e-34
DLBC	SLC35F5	ENSG00000115084.12	6.8	1.9	1.427	8.88e-14
DLBC	SLC25A12	ENSG00000115840.13	11.26	1.77	2.146	7.59e-33
DLBC	SLC1A4	ENSG00000115902.10	18.51	0.76	3.471	3.98e-79
DLBC	SLC35D1	ENSG00000116704.7	2.27	0.55	1.077	1.12e-18
DLBC	SLC19A2	ENSG00000117479.12	1.7	0.32	1.032	7.65e-21
DLBC	SLC35A3	ENSG00000117620.12	2.32	0.42	1.225	3.26e-25
DLBC	SLC35B1	ENSG00000121073.13	34.89	11.38	1.536	2.67e-17
DLBC	SLC25A16	ENSG00000122912.14	4.32	0.85	1.524	2.03e-22
DLBC	SLC12A4	ENSG00000124067.16	11.07	2.82	1.66	8.95e-29
DLBC	SLC12A5	ENSG00000124140.12	6.17	0.14	2.653	6e-96
DLBC	SLC35B3	ENSG00000124786.9	8.13	1.51	1.863	6.36e-24
DLBC	SLC25A35	ENSG00000125434.10	3.88	1.22	1.136	1.24e-17
DLBC	SLC25A19	ENSG00000125454.11	55.422	3.32	3.707	1.83e-72
DLBC	SLC25A23	ENSG00000125648.14	11.21	1.01	2.603	1.5e-44
DLBC	SLC35E1	ENSG00000127526.13	13.4	3.32	1.737	4.2e-26
DLBC	SLC6A8	ENSG00000130821.15	1.13	5.86	-1.687	3.32e-33
DLBC	SLC35D2	ENSG00000130958.11	9.56	3.93	1.099	9.91e-09
DLBC	SLC6A6	ENSG00000131389.16	6.73	38.98	-2.371	4.96e-25
DLBC	SLC41A1	ENSG00000133065.10	6.81	0.91	2.032	8.11e-39
DLBC	SLC39A11	ENSG00000133195.11	17.259	2.09	2.563	1.25e-45
DLBC	SLC2A11	ENSG00000133460.19	8.78	1.43	2.009	1.31e-39
DLBC	SLC43A3	ENSG00000134802.17	56.822	7.93	2.695	8.31e-38
DLBC	SLC41A2	ENSG00000136052.9	3.18	0.05	1.993	1.01e-85
DLBC	SLC2A8	ENSG00000136856.17	12.15	1.18	2.593	6.85e-70
DLBC	SLC31A1	ENSG00000136868.10	8.19	3.19	1.133	7.64e-12
DLBC	SLCO2B1	ENSG00000137491.14	15.72	0.21	3.788	1.3e-84
DLBC	SLC37A4	ENSG00000137700.16	14.25	1.76	2.466	1.99e-56
DLBC	SLC5A6	ENSG00000138074.14	11.5	2.28	1.93	3.86e-31
DLBC	SLC35A5	ENSG00000138459.8	9.11	3.09	1.306	1.99e-08
DLBC	SLC39A8	ENSG00000138821.12	21.7	1.55	3.154	3.03e-38
DLBC	SLC7A1	ENSG00000139514.12	6.57	0.45	2.384	5.05e-68
DLBC	SLC38A6	ENSG00000139974.15	6.95	0.84	2.111	3.71e-55
DLBC	SLC24A4	ENSG00000140090.17	0.23	2.1	-1.334	2.39e-15
DLBC	SLC12A6	ENSG00000140199.11	1.61	13.27	-2.451	6.59e-21
DLBC	SLC27A2	ENSG00000140284.10	1.38	0.17	1.024	2.85e-26
DLBC	SLC39A6	ENSG00000141424.12	9.25	1.51	2.03	1.72e-30
DLBC	SLC14A1	ENSG00000141469.16	0.31	2.89	-1.57	1.11e-19
DLBC	SLC16A3	ENSG00000141526.14	40.54	166.04	-2.008	1.35e-17
DLBC	SLC39A3	ENSG00000141873.10	21.72	5.8	1.74	1.52e-21
DLBC	SLC2A5	ENSG00000142583.17	23.99	0.83	3.771	8.89e-64
DLBC	SLC39A1	ENSG00000143570.17	43.149	14.06	1.552	2.28e-08
DLBC	SLC20A1	ENSG00000144136.10	24.23	10.12	1.182	9.15e-08
DLBC	SLC25A38	ENSG00000144659.10	24.17	5.32	1.994	9.27e-35
DLBC	SLC25A26	ENSG00000144741.17	22.76	2.06	2.957	7.41e-61
DLBC	SLC30A5	ENSG00000145740.18	19.329	2.37	2.593	3.44e-39
DLBC	SLC12A9	ENSG00000146828.17	18.12	54.311	-1.532	1.31e-10
DLBC	SLC25A37	ENSG00000147454.13	8.09	555.251	-5.935	7.41e-158
DLBC	SLC39A4	ENSG00000147804.9	36.89	4.67	2.74	6.41e-47
DLBC	SLC25A25	ENSG00000148339.12	5.93	1.9	1.257	1.33e-17
DLBC	SLC43A1	ENSG00000149150.8	13.5	2.05	2.249	3.76e-37
DLBC	SLC25A4	ENSG00000151729.10	13.7	0.59	3.209	9.14e-75
DLBC	SLC30A6	ENSG00000152683.14	4.39	1.48	1.12	1.1e-14
DLBC	SLC16A1	ENSG00000155380.11	10.34	0.54	2.88	1.15e-76
DLBC	SLC26A2	ENSG00000155850.7	1.46	0.18	1.06	2.07e-41
DLBC	SLC35B2	ENSG00000157593.16	27.68	3.3	2.738	8.74e-45
DLBC	SLC38A10	ENSG00000157637.12	46.449	18.71	1.267	6.23e-11
DLBC	SLC37A3	ENSG00000157800.17	3.16	9.23	-1.298	7.24e-07
DLBC	SLC45A3	ENSG00000158715.5	1.75	0.28	1.103	6.43e-22
DLBC	SLC37A1	ENSG00000160190.13	10.22	1.74	2.034	2.11e-40
DLBC	SLC2A6	ENSG00000160326.13	22.74	3.5	2.399	6.53e-28
DLBC	SLC25A45	ENSG00000162241.12	10.44	4.36	1.094	8.12e-09
DLBC	SLC22A15	ENSG00000163393.12	0.43	2.98	-1.477	9.87e-15
DLBC	SLC4A1AP	ENSG00000163798.13	12.28	3.96	1.421	9.37e-15
DLBC	SLC51A	ENSG00000163959.9	3.21	7.99	-1.095	1.6e-05
DLBC	SLC9B2	ENSG00000164038.14	5.39	0.5	2.091	3.12e-43
DLBC	SLC25A46	ENSG00000164209.16	12.96	1.77	2.333	2.62e-31
DLBC	SLC4A2	ENSG00000164889.12	47.251	11.16	1.988	3.16e-31
DLBC	SLC25A32	ENSG00000164933.11	9.89	0.86	2.55	4.17e-59
DLBC	SLC39A13	ENSG00000165915.13	14.56	6.35	1.082	6.59e-11
DLBC	SLC27A4	ENSG00000167114.12	12.76	2	2.197	2.27e-47
DLBC	SLC43A2	ENSG00000167703.14	12.61	45.509	-1.773	1.33e-14
DLBC	SLC3A2	ENSG00000168003.16	81.627	32.11	1.319	4.59e-15
DLBC	SLC20A2	ENSG00000168575.9	6.39	1.25	1.716	1.31e-30
DLBC	SLC35G2	ENSG00000168917.8	1.12	0.05	1.014	1.31e-61
DLBC	SLC25A6	ENSG00000169100.12	436.548	83.118	2.379	1.06e-28
DLBC	SLC50A1	ENSG00000169241.17	44.749	8.73	2.233	3.31e-38
DLBC	SLC33A1	ENSG00000169359.13	5.64	1.07	1.682	1.89e-27
DLBC	SLC16A5	ENSG00000170190.15	0.94	7.33	-2.102	8.17e-22
DLBC	SLC25A33	ENSG00000171612.6	4.9	0.31	2.171	1.28e-103
DLBC	SLC19A1	ENSG00000173638.18	9.01	20.16	-1.08	6.03e-08
DLBC	SLCO4C1	ENSG00000173930.8	0.01	1.27	-1.168	3.26e-16
DLBC	SLCO2A1	ENSG00000174640.12	1.79	0.05	1.41	9.63e-66
DLBC	SLC35E3	ENSG00000175782.9	4.63	1.42	1.218	8.1e-13
DLBC	SLC35A4	ENSG00000176087.14	42.6	12.33	1.71	6.88e-17
DLBC	SLCO3A1	ENSG00000176463.13	6.08	23.45	-1.788	2.18e-18
DLBC	SLC38A9	ENSG00000177058.11	5.56	1.31	1.506	7.6e-26
DLBC	SLC25A22	ENSG00000177542.10	15.12	1.78	2.536	3.09e-48
DLBC	SLC25A20	ENSG00000178537.9	15.34	6.57	1.11	1.07e-05
DLBC	SLC25A42	ENSG00000181035.13	5.64	1.83	1.23	1.27e-15
DLBC	SLC9A9	ENSG00000181804.14	6.34	1.18	1.751	1.28e-32
DLBC	SLC35C1	ENSG00000181830.8	6.06	1.99	1.24	1.67e-14
DLBC	SLC25A10	ENSG00000183048.11	10.25	0.59	2.823	4.04e-81
DLBC	SLC52A2	ENSG00000185803.8	33.56	3.34	2.993	6.26e-58
DLBC	SLC39A10	ENSG00000196950.13	2.76	0.83	1.039	1.89e-08
DLBC	SLC22A4	ENSG00000197208.5	0.23	10.54	-3.23	3.42e-33
DLBC	SLC9A8	ENSG00000197818.11	5.08	12.76	-1.178	6.85e-11
DLBC	SLC29A3	ENSG00000198246.7	10.58	1.01	2.526	7.08e-59
DLBC	SLC9A6	ENSG00000198689.9	4.01	1.28	1.136	1.65e-10
DLBC	SLC5A3	ENSG00000198743.5	2.62	0.27	1.511	1.12e-31
DLBC	SLC35B4	ENSG00000205060.10	4.33	0.51	1.82	4.27e-57
DLBC	SLC35F6	ENSG00000213699.8	8.13	3.44	1.04	1.06e-11
DLBC	SLC12A8	ENSG00000221955.10	3.29	0.11	1.95	1.67e-52
DLBC	SLC26A6	ENSG00000225697.10	7.22	16.66	-1.103	1.66e-07
DLBC	SLC16A1-AS1	ENSG00000226419.6	2.01	0.17	1.363	8.86e-66
ESCA	SLC7A2	ENSG00000003989.16	1.73	4.785	-1.083	3.86e-10
ESCA	SLC45A4	ENSG00000022567.9	15.35	3.325	1.918	4.28e-53
ESCA	SLC39A9	ENSG00000029364.11	36.405	16.845	1.068	2.73e-48
ESCA	SLC12A2	ENSG00000064651.13	15.18	2.7	2.129	7.38e-38
ESCA	SLC9A7	ENSG00000065923.9	5.38	2.045	1.067	1.94e-32
ESCA	SLC44A1	ENSG00000070214.15	37.496	9.255	1.908	3.22e-76
ESCA	SLC25A40	ENSG00000075303.12	16.21	7.16	1.077	1.11e-37
ESCA	SLC25A24	ENSG00000085491.15	27.53	9.215	1.482	1.53e-53
ESCA	SLC9A1	ENSG00000090020.10	44.643	15.47	1.471	3.33e-38
ESCA	SLC7A4	ENSG00000099960.12	0.625	3.44	-1.45	2.34e-17
ESCA	SLC17A9	ENSG00000101194.17	7.974	2.775	1.249	3.18e-10
ESCA	SLC52A3	ENSG00000101276.14	9.84	3.61	1.234	1.01e-14
ESCA	SLC25A15	ENSG00000102743.14	5.495	2.15	1.044	2.3e-45
ESCA	SLC39A14	ENSG00000104635.13	39.345	5.555	2.622	3.48e-42
ESCA	SLC6A4	ENSG00000108576.9	0.13	1.52	-1.157	2.61e-17
ESCA	SLC16A6	ENSG00000108932.11	1.3	6.585	-1.722	1.44e-37
ESCA	SLC38A1	ENSG00000111371.15	44.979	14.48	1.571	3.64e-53
ESCA	SLCO1B3	ENSG00000111700.12	1.494	0.04	1.262	7.82e-25
ESCA	SLC16A10	ENSG00000112394.16	1.53	0.255	1.011	1e-30
ESCA	SLC27A6	ENSG00000113396.12	0.14	2.65	-1.679	5.28e-38
ESCA	SLC12A7	ENSG00000113504.19	37.464	7.8	2.128	9.53e-43
ESCA	SLC25A36	ENSG00000114120.11	39.405	16.82	1.181	3.08e-35
ESCA	SLC9A2	ENSG00000115616.2	2.275	0.07	1.614	4.86e-24
ESCA	SLC1A4	ENSG00000115902.10	19.603	6.355	1.486	1.51e-45
ESCA	SLC16A7	ENSG00000118596.11	1.724	5.045	-1.15	1.47e-27
ESCA	SLC35E1	ENSG00000127526.13	33.339	14.805	1.119	5.65e-54
ESCA	SLC6A6	ENSG00000131389.16	15.974	7.435	1.009	5.59e-22
ESCA	SLC6A11	ENSG00000132164.9	0.4	6.715	-2.462	1.26e-25
ESCA	SLC41A1	ENSG00000133065.10	15.085	6.37	1.126	1.51e-37
ESCA	SLC37A2	ENSG00000134955.11	7.585	19.045	-1.223	8.89e-08
ESCA	SLC26A10	ENSG00000135502.16	0.355	3.215	-1.637	3.61e-42
ESCA	SLC41A2	ENSG00000136052.9	5.09	0.48	2.041	7.21e-38
ESCA	SLC40A1	ENSG00000138449.10	33.207	7.125	2.074	6.75e-32
ESCA	SLC39A8	ENSG00000138821.12	9.75	1.51	2.099	1.5e-53
ESCA	SLC46A3	ENSG00000139508.14	7.7	3	1.121	6.57e-19
ESCA	SLC38A6	ENSG00000139974.15	8.035	3.505	1.004	2.18e-43
ESCA	SLC39A6	ENSG00000141424.12	30.355	12.045	1.265	1.2e-41
ESCA	SLC20A1	ENSG00000144136.10	33.975	11.2	1.519	2.35e-41
ESCA	SLC10A6	ENSG00000145283.7	1.1	4.15	-1.294	8.54e-06
ESCA	SLC39A4	ENSG00000147804.9	82.974	21.97	1.87	1.19e-56
ESCA	SLC7A11	ENSG00000151012.13	6.185	0.97	1.867	4.18e-32
ESCA	SLC2A13	ENSG00000151229.12	3.529	1.14	1.082	1.32e-27
ESCA	SLC30A6	ENSG00000152683.14	15.675	5.825	1.289	2.21e-73
ESCA	SLC25A27	ENSG00000153291.15	3.555	15.159	-1.827	2.25e-42
ESCA	SLC16A1	ENSG00000155380.11	38.704	10.87	1.742	2.86e-35
ESCA	SLC7A7	ENSG00000155465.18	10.955	2.42	1.806	8.72e-33
ESCA	SLC6A1	ENSG00000157103.10	0.38	7.98	-2.702	1.68e-70
ESCA	SLC34A2	ENSG00000157765.11	1.479	0.215	1.029	1.53e-09
ESCA	SLC2A6	ENSG00000160326.13	3.08	0.885	1.114	4.79e-30
ESCA	SLC25A44	ENSG00000160785.13	20.825	9.67	1.032	1.22e-57
ESCA	SLC30A7	ENSG00000162695.11	15.025	3.785	1.744	3.07e-78
ESCA	SLC29A4	ENSG00000164638.10	3.295	0.695	1.341	4.8e-36
ESCA	SLC13A4	ENSG00000164707.15	0.765	4.62	-1.671	9.73e-36
ESCA	SLC25A32	ENSG00000164933.11	17.735	6.125	1.395	6.87e-70
ESCA	SLC16A9	ENSG00000165449.11	2.4	7.165	-1.264	4.23e-09
ESCA	SLC39A2	ENSG00000165794.9	0.975	13.615	-2.888	3.79e-35
ESCA	SLC43A2	ENSG00000167703.14	17.47	2.935	2.231	2.34e-67
ESCA	SLC33A1	ENSG00000169359.13	21.099	8.435	1.228	1.23e-55
ESCA	SLC30A1	ENSG00000170385.9	12.7	5.55	1.065	1.27e-27
ESCA	SLC19A1	ENSG00000173638.18	10.485	2.87	1.569	1.69e-57
ESCA	SLC9A9	ENSG00000181804.14	3.365	9.695	-1.293	1.16e-13
ESCA	SLC2A4	ENSG00000181856.14	0.785	4.41	-1.6	5.7e-25
ESCA	SLC24A3	ENSG00000185052.11	4.018	9.095	-1.008	5.6e-11
ESCA	SLC52A2	ENSG00000185803.8	50.53	23.555	1.069	7.79e-43
ESCA	SLC39A10	ENSG00000196950.13	9.21	3.63	1.141	1.91e-45
ESCA	SLC29A3	ENSG00000198246.7	6.035	1.79	1.334	1.01e-42
ESCA	SLC34A3	ENSG00000198569.9	0.09	1.505	-1.2	1.78e-27
ESCA	SLC44A4	ENSG00000204385.10	9.494	0.5	2.807	2.69e-14
ESCA	SLC12A8	ENSG00000221955.10	13.21	3.92	1.53	1.26e-56
ESCA	SLC2A3P1	ENSG00000253861.1	1.48	0	1.31	5.13e-19
ESCA	SLC6A14	ENSG00000268104.2	3.615	0.855	1.315	3.26e-11
GBM	SLC25A13	ENSG00000004864.13	16.2	3.29	2.003	1.41e-71
GBM	SLC25A5	ENSG00000005022.5	315.609	155.05	1.021	1.22e-34
GBM	SLC6A13	ENSG00000010379.15	0.82	8.18	-2.335	4.19e-71
GBM	SLC6A7	ENSG00000011083.8	0.1	25.779	-4.606	5.46e-97
GBM	SLC7A14	ENSG00000013293.5	0.62	3.98	-1.62	1.86e-36
GBM	SLC38A5	ENSG00000017483.14	51.689	16.381	1.6	7.51e-34
GBM	SLC11A1	ENSG00000018280.16	30.141	2.38	3.204	1.64e-37
GBM	SLC45A4	ENSG00000022567.9	3.09	12.3	-1.701	1.56e-44
GBM	SLC39A9	ENSG00000029364.11	27.331	11.74	1.153	3.39e-45
GBM	SLC4A7	ENSG00000033867.16	5.78	1.5	1.439	1.98e-45
GBM	SLC44A1	ENSG00000070214.15	40.09	18.371	1.085	2.9e-13
GBM	SLC6A15	ENSG00000072041.16	0.63	9.2	-2.646	2.2e-54
GBM	SLC25A43	ENSG00000077713.18	7.76	2.2	1.453	4.57e-45
GBM	SLC4A4	ENSG00000080493.13	27.851	12.43	1.103	2.4e-12
GBM	SLCO1A2	ENSG00000084453.16	2.2	9.12	-1.661	3.67e-29
GBM	SLC25A24	ENSG00000085491.15	6.15	1.47	1.533	1.36e-55
GBM	SLC26A4	ENSG00000091137.11	0.37	2.63	-1.406	1.25e-37
GBM	SLC17A6	ENSG00000091664.7	0.14	1.99	-1.391	2.27e-26
GBM	SLC22A17	ENSG00000092096.14	112.034	267.074	-1.246	4.07e-15
GBM	SLC7A4	ENSG00000099960.12	0.16	3.22	-1.863	1.31e-49
GBM	SLC25A1	ENSG00000100075.9	55.199	18.16	1.552	6.73e-49
GBM	SLC25A17	ENSG00000100372.14	22.5	8.27	1.342	1.88e-52
GBM	SLC8A3	ENSG00000100678.18	1.82	6.47	-1.405	4.83e-16
GBM	SLCO4A1	ENSG00000101187.15	4.6	16.19	-1.618	9.64e-26
GBM	SLC32A1	ENSG00000101438.3	0.52	7.9	-2.55	2.31e-33
GBM	SLC35A2	ENSG00000102100.14	25.79	9.34	1.373	2.57e-57
GBM	SLC25A15	ENSG00000102743.14	4.19	1.33	1.155	1.4e-47
GBM	SLC39A14	ENSG00000104635.13	30.22	6.71	2.018	2.78e-39
GBM	SLC17A7	ENSG00000104888.9	5.53	335.529	-5.688	4.34e-63
GBM	SLC1A6	ENSG00000105143.12	0.36	7.7	-2.677	1.24e-51
GBM	SLC1A5	ENSG00000105281.12	16.939	0.65	3.443	5.95e-96
GBM	SLC1A1	ENSG00000106688.11	3.95	9.84	-1.131	3.65e-11
GBM	SLC2A9	ENSG00000109667.11	3.54	0.7	1.417	6.66e-74
GBM	SLC1A2	ENSG00000110436.11	33.8	187.688	-2.439	7.57e-36
GBM	SLC15A3	ENSG00000110446.9	50.52	5.29	3.034	2.04e-76
GBM	SLC35F2	ENSG00000110660.14	9.44	1.46	2.085	2.58e-80
GBM	SLC6A12	ENSG00000111181.12	2.85	18.17	-2.316	2.72e-80
GBM	SLC26A8	ENSG00000112053.13	0.13	2.65	-1.692	1.02e-74
GBM	SLC16A10	ENSG00000112394.16	2.01	0.41	1.094	3.78e-32
GBM	SLC39A7	ENSG00000112473.16	95.769	28.041	1.736	1.74e-55
GBM	SLC35F5	ENSG00000115084.12	26.75	6.57	1.874	8.67e-73
GBM	SLC30A3	ENSG00000115194.10	1.06	33.889	-4.082	4.53e-71
GBM	SLC35D1	ENSG00000116704.7	5.64	1.94	1.175	4.2e-42
GBM	SLC2A1	ENSG00000117394.19	120.617	58.838	1.023	9.17e-15
GBM	SLC35A3	ENSG00000117620.12	6.36	1.95	1.319	8.47e-65
GBM	SLC8A2	ENSG00000118160.13	0.91	31.13	-4.072	3.37e-69
GBM	SLC10A7	ENSG00000120519.14	4.33	1.12	1.33	1.18e-77
GBM	SLC35B1	ENSG00000121073.13	79.022	31.749	1.289	1.06e-47
GBM	SLC12A4	ENSG00000124067.16	40.411	9.25	2.014	3.23e-63
GBM	SLC12A5	ENSG00000124140.12	14.64	119.204	-2.942	5.61e-66
GBM	SLC25A19	ENSG00000125454.11	14.91	6.63	1.06	3.89e-39
GBM	SLC25A23	ENSG00000125648.14	65.562	185.734	-1.488	9.74e-34
GBM	SLC10A3	ENSG00000126903.15	11.27	4.75	1.093	1.12e-38
GBM	SLC44A2	ENSG00000129353.14	112.5	50.139	1.15	1.28e-26
GBM	SLC7A10	ENSG00000130876.11	0.42	8.83	-2.791	1.31e-50
GBM	SLC35D2	ENSG00000130958.11	25.44	4.55	2.252	1.34e-64
GBM	SLC38A2	ENSG00000134294.13	38.62	17.73	1.081	5.33e-30
GBM	SLC43A3	ENSG00000134802.17	33.109	2.66	3.22	1.72e-102
GBM	SLC37A2	ENSG00000134955.11	6.33	0.64	2.16	4.07e-65
GBM	SLC9A5	ENSG00000135740.16	0.99	5.36	-1.676	3.07e-41
GBM	SLC31A2	ENSG00000136867.10	17.28	7.32	1.136	8.83e-09
GBM	SLC31A1	ENSG00000136868.10	17.179	3.87	1.9	4.55e-94
GBM	SLCO2B1	ENSG00000137491.14	51.732	15.47	1.679	1.55e-35
GBM	SLC37A4	ENSG00000137700.16	19.14	8.04	1.156	1.12e-46
GBM	SLC40A1	ENSG00000138449.10	27.81	2.83	2.911	2.75e-101
GBM	SLC35A5	ENSG00000138459.8	42.86	13.73	1.574	7.35e-57
GBM	SLC39A8	ENSG00000138821.12	14.26	3.9	1.639	8.82e-47
GBM	SLC15A4	ENSG00000139370.10	20.11	8.68	1.125	1.37e-39
GBM	SLC24A4	ENSG00000140090.17	0.8	4.43	-1.593	1.12e-22
GBM	SLC27A2	ENSG00000140284.10	0.15	1.39	-1.055	3.58e-38
GBM	SLC39A6	ENSG00000141424.12	43.831	11.61	1.83	3.02e-53
GBM	SLC13A5	ENSG00000141485.15	0.5	4.21	-1.796	2.69e-28
GBM	SLC16A3	ENSG00000141526.14	36.969	3.47	3.086	3.18e-52
GBM	SLC39A3	ENSG00000141873.10	55.572	22.32	1.279	5.11e-44
GBM	SLC2A5	ENSG00000142583.17	22.83	2.67	2.699	2.3e-47
GBM	SLC44A3	ENSG00000143036.16	9.02	3.47	1.165	3.26e-20
GBM	SLC27A3	ENSG00000143554.13	37.67	16.39	1.153	9.25e-25
GBM	SLC39A1	ENSG00000143570.17	99.428	14.06	2.737	1.72e-105
GBM	SLC4A10	ENSG00000144290.16	2.05	15.23	-2.412	1.98e-39
GBM	SLC10A4	ENSG00000145248.6	4.2	1.47	1.074	3.5e-13
GBM	SLC30A5	ENSG00000145740.18	33.39	10.82	1.541	1.79e-67
GBM	SLC25A48	ENSG00000145832.12	3.79	12.89	-1.536	2.68e-18
GBM	SLC12A9	ENSG00000146828.17	28.6	9.6	1.482	4.61e-38
GBM	SLC16A2	ENSG00000147100.9	19.39	6.32	1.478	1.3e-55
GBM	SLC39A12	ENSG00000148482.11	2.86	12.53	-1.809	3.77e-19
GBM	SLC30A6	ENSG00000152683.14	8.88	1.95	1.744	6.39e-101
GBM	SLC25A27	ENSG00000153291.15	5.78	38.569	-2.545	1.03e-58
GBM	SLC16A1	ENSG00000155380.11	52.189	8.22	2.528	2.68e-65
GBM	SLC7A7	ENSG00000155465.18	19.59	0.87	3.461	1.49e-107
GBM	SLC26A2	ENSG00000155850.7	4.3	0.71	1.632	3.9e-45
GBM	SLC24A2	ENSG00000155886.11	1.64	14.1	-2.516	2.47e-53
GBM	SLC6A1	ENSG00000157103.10	21.35	67.789	-1.622	2.38e-30
GBM	SLC35B2	ENSG00000157593.16	57.44	13.65	1.996	8.56e-85
GBM	SLC5A11	ENSG00000158865.12	1.14	4.4	-1.335	1.41e-12
GBM	SLC2A6	ENSG00000160326.13	6.24	15.34	-1.174	6.5e-24
GBM	SLC30A7	ENSG00000162695.11	5.25	1.43	1.363	3.91e-75
GBM	SLC4A2	ENSG00000164889.12	86.491	14.71	2.477	1.28e-63
GBM	SLC38A8	ENSG00000166558.10	0.16	2.04	-1.39	2.28e-36
GBM	SLC3A2	ENSG00000168003.16	230.415	76.717	1.574	1.03e-45
GBM	SLC16A4	ENSG00000168679.17	15.82	1.38	2.821	2.25e-90
GBM	SLC50A1	ENSG00000169241.17	18.77	7.53	1.213	7.61e-46
GBM	SLC33A1	ENSG00000169359.13	14.15	3.16	1.865	1.75e-80
GBM	SLC38A11	ENSG00000169507.9	2.11	5.4	-1.041	1.67e-20
GBM	SLC35E3	ENSG00000175782.9	9.37	3.92	1.076	3.56e-23
GBM	SLC35A4	ENSG00000176087.14	63.53	19.2	1.676	1.31e-63
GBM	SLC25A22	ENSG00000177542.10	19.02	90.458	-2.192	5.72e-45
GBM	SLC25A20	ENSG00000178537.9	22.32	8.48	1.299	2.53e-48
GBM	SLC47A2	ENSG00000180638.17	5.43	0.18	2.446	1.58e-57
GBM	SLC25A41	ENSG00000181240.13	0.39	3.33	-1.639	4.84e-72
GBM	SLC9A9	ENSG00000181804.14	10.94	3.77	1.324	1.51e-40
GBM	SLC25A18	ENSG00000182902.13	26.451	65.19	-1.27	6.43e-22
GBM	SLC35F3	ENSG00000183780.12	0.3	7.08	-2.636	2.88e-78
GBM	SLC52A2	ENSG00000185803.8	39.401	11.98	1.638	1.9e-59
GBM	SLC6A9	ENSG00000196517.11	32.619	4.98	2.491	4e-62
GBM	SLC6A17	ENSG00000197106.6	0.87	46.62	-4.67	9.14e-78
GBM	SLC22A4	ENSG00000197208.5	4.18	1.28	1.184	6.88e-51
GBM	SLC2A10	ENSG00000197496.5	11.5	1.18	2.52	9.88e-88
GBM	SLC35F6	ENSG00000213699.8	22.95	8.26	1.371	2.31e-58
GBM	SLC8A1-AS1	ENSG00000227028.6	3.29	0.04	2.044	2.18e-67
GBM	SLC26A4-AS1	ENSG00000233705.6	0.68	22.659	-3.816	7.72e-83
HNSC	SLC7A2	ENSG00000003989.16	1.04	3.119	-1.014	0.000194
HNSC	SLC38A5	ENSG00000017483.14	59.379	18.904	1.601	2e-05
HNSC	SLC11A1	ENSG00000018280.16	3.98	0.754	1.505	2.8e-16
HNSC	SLC44A1	ENSG00000070214.15	27.2	12.729	1.038	2.74e-11
HNSC	SLC7A8	ENSG00000092068.18	57.368	17.909	1.626	8.78e-10
HNSC	SLC5A1	ENSG00000100170.9	2.04	8.625	-1.663	7.98e-08
HNSC	SLC17A9	ENSG00000101194.17	1.9	0.35	1.103	2.11e-10
HNSC	SLC7A5	ENSG00000103257.8	158.319	60.962	1.362	3.18e-13
HNSC	SLC39A14	ENSG00000104635.13	18.88	6.279	1.449	8.32e-11
HNSC	SLC1A1	ENSG00000106688.11	0.74	2.975	-1.192	1.59e-08
HNSC	SLC16A6	ENSG00000108932.11	1.19	5.002	-1.455	1.11e-16
HNSC	SLC15A3	ENSG00000110446.9	56.429	14.044	1.933	2.35e-21
HNSC	SLCO1B3	ENSG00000111700.12	1.54	0.07	1.247	9.87e-08
HNSC	SLC29A1	ENSG00000112759.16	27.66	12.619	1.073	6.57e-07
HNSC	SLC27A6	ENSG00000113396.12	0.05	2.114	-1.568	5.57e-41
HNSC	SLC1A4	ENSG00000115902.10	26.08	10.329	1.257	8.22e-11
HNSC	SLC2A1	ENSG00000117394.19	663.567	164.762	2.003	5.91e-26
HNSC	SLC16A7	ENSG00000118596.11	0.84	4.93	-1.688	5.84e-18
HNSC	SLC25A23	ENSG00000125648.14	16.54	40.39	-1.239	3.39e-10
HNSC	SLC6A8	ENSG00000130821.15	73.919	33.769	1.108	2.08e-07
HNSC	SLC16A3	ENSG00000141526.14	70.121	20.304	1.739	4.17e-16
HNSC	SLC20A1	ENSG00000144136.10	22.77	8.538	1.317	2.83e-27
HNSC	SLC39A4	ENSG00000147804.9	61.379	25.603	1.229	4.13e-22
HNSC	SLC25A25	ENSG00000148339.12	10.58	23.876	-1.103	2.7e-09
HNSC	SLC25A4	ENSG00000151729.10	10.7	22.433	-1.002	3.43e-14
HNSC	SLC16A1	ENSG00000155380.11	46.671	14.745	1.598	1.09e-25
HNSC	SLC7A7	ENSG00000155465.18	6.18	2.12	1.202	2.69e-08
HNSC	SLC35B2	ENSG00000157593.16	35.009	16.853	1.012	1.01e-15
HNSC	SLC34A2	ENSG00000157765.11	0.27	2.2	-1.333	5.27e-06
HNSC	SLC2A6	ENSG00000160326.13	3.65	0.59	1.548	1.24e-21
HNSC	SLC13A4	ENSG00000164707.15	0.5	3.664	-1.637	4.33e-15
HNSC	SLC16A9	ENSG00000165449.11	2.72	6.719	-1.053	0.000357
HNSC	SLC39A13	ENSG00000165915.13	20.081	8.415	1.163	1.52e-14
HNSC	SLC43A2	ENSG00000167703.14	12.18	5.37	1.049	7.41e-07
HNSC	SLC3A2	ENSG00000168003.16	254.143	107.585	1.232	9.35e-24
HNSC	SLC19A1	ENSG00000173638.18	6.26	1.94	1.304	9.32e-23
HNSC	SLC2A4	ENSG00000181856.14	0.26	2.267	-1.375	2.38e-29
HNSC	SLC52A2	ENSG00000185803.8	65.771	24.939	1.364	4.41e-39
HNSC	SLC38A3	ENSG00000188338.14	0.16	1.625	-1.178	6.91e-40
HNSC	SLC28A3	ENSG00000197506.7	4.28	1.37	1.156	6.83e-08
HNSC	SLC12A8	ENSG00000221955.10	7.51	3.235	1.007	2.06e-10
HNSC	SLC26A6	ENSG00000225697.10	8.3	2.545	1.391	8.51e-36
KICH	SLC7A2	ENSG00000003989.16	1.71	4.47	-1.013	0.0375
KICH	SLC4A1	ENSG00000004939.13	204.81	31.939	2.643	0.00862
KICH	SLC25A5	ENSG00000005022.5	1016.4	444.733	1.191	0.000106
KICH	SLC13A2	ENSG00000007216.14	0.01	6.07	-2.807	5.88e-16
KICH	SLC6A13	ENSG00000010379.15	0.37	35.39	-4.731	2.75e-22
KICH	SLC38A5	ENSG00000017483.14	0.31	2.85	-1.555	5.37e-18
KICH	SLC7A9	ENSG00000021488.12	0.04	6.4	-2.831	1.87e-14
KICH	SLC4A7	ENSG00000033867.16	1.03	5.6	-1.701	3.57e-07
KICH	SLC2A3	ENSG00000059804.15	3.95	10.16	-1.173	0.00139
KICH	SLC9A3R2	ENSG00000065054.13	30.42	136.939	-2.134	6.99e-09
KICH	SLC9A3	ENSG00000066230.10	0.06	34.451	-5.064	1.59e-19
KICH	SLC12A3	ENSG00000070915.9	0.115	36.491	-5.071	2.84e-15
KICH	SLC12A1	ENSG00000074803.17	0.05	207.475	-7.633	3.51e-21
KICH	SLC25A40	ENSG00000075303.12	19.369	7.93	1.19	0.000238
KICH	SLC46A1	ENSG00000076351.12	5.015	11.14	-1.013	5.35e-06
KICH	SLC25A43	ENSG00000077713.18	2.57	6.25	-1.022	4.1e-05
KICH	SLC4A4	ENSG00000080493.13	1.8	11.1	-2.111	4.42e-07
KICH	SLC13A1	ENSG00000081800.8	0	3.29	-2.101	4.93e-13
KICH	SLC15A1	ENSG00000088386.15	0.01	2.37	-1.738	2.42e-15
KICH	SLC22A17	ENSG00000092096.14	0.915	23.73	-3.691	6.45e-21
KICH	SLCO4A1	ENSG00000101187.15	7.868	29.449	-1.78	0.00145
KICH	SLC7A5	ENSG00000103257.8	2.075	9.59	-1.784	0.00158
KICH	SLC39A14	ENSG00000104635.13	6.75	18.699	-1.346	0.038
KICH	SLC1A1	ENSG00000106688.11	0.405	8.04	-2.686	7.2e-12
KICH	SLC2A9	ENSG00000109667.11	2.465	12.92	-2.006	5.25e-12
KICH	SLC6A12	ENSG00000111181.12	14.214	37.41	-1.336	0.00311
KICH	SLC38A1	ENSG00000111371.15	58.701	14.22	1.972	3.72e-10
KICH	SLC22A2	ENSG00000112499.12	0.14	34.77	-4.972	6.94e-13
KICH	SLC4A9	ENSG00000113073.14	3.681	10.95	-1.352	0.00818
KICH	SLC9A2	ENSG00000115616.2	8.64	1.91	1.728	2.55e-08
KICH	SLC35D1	ENSG00000116704.7	1.545	4.32	-1.064	7.95e-07
KICH	SLC19A2	ENSG00000117479.12	16.89	7.72	1.037	8.75e-05
KICH	SLC5A9	ENSG00000117834.12	0.07	2.15	-1.558	2.6e-10
KICH	SLC16A7	ENSG00000118596.11	33.153	3.44	2.943	5.91e-08
KICH	SLC12A5	ENSG00000124140.12	6.304	0.81	2.013	7.51e-09
KICH	SLC17A3	ENSG00000124564.17	0.01	10.02	-3.448	7.75e-14
KICH	SLC17A1	ENSG00000124568.10	0.01	7.22	-3.025	1.74e-14
KICH	SLC27A1	ENSG00000130304.16	29.123	8.53	1.66	2.17e-11
KICH	SLC35D2	ENSG00000130958.11	8.045	26.711	-1.615	2.26e-08
KICH	SLC34A1	ENSG00000131183.10	0.01	10.04	-3.45	1.81e-12
KICH	SLC6A6	ENSG00000131389.16	2.798	10.75	-1.629	7.45e-08
KICH	SLC41A1	ENSG00000133065.10	4.2	13.22	-1.451	1.77e-07
KICH	SLC43A3	ENSG00000134802.17	3.57	11.11	-1.406	7.68e-05
KICH	SLC22A7	ENSG00000137204.14	0.01	5.96	-2.785	3.44e-13
KICH	SLC37A4	ENSG00000137700.16	17.925	38.239	-1.052	0.000376
KICH	SLC3A1	ENSG00000138079.13	12.144	143.717	-3.461	5.83e-08
KICH	SLC39A5	ENSG00000139540.11	0.085	22.38	-4.43	1.24e-18
KICH	SLC27A2	ENSG00000140284.10	2.825	9.9	-1.511	0.000243
KICH	SLC5A2	ENSG00000140675.12	0.08	10.91	-3.463	4.17e-12
KICH	SLC14A1	ENSG00000141469.16	1.77	9.94	-1.982	4.05e-06
KICH	SLC16A3	ENSG00000141526.14	9.367	25.21	-1.338	0.00504
KICH	SLC47A1	ENSG00000142494.13	0.32	20	-3.992	3.19e-15
KICH	SLC2A5	ENSG00000142583.17	0.155	2.12	-1.434	7.04e-10
KICH	SLC44A3	ENSG00000143036.16	9.98	22.29	-1.085	0.000431
KICH	SLC27A3	ENSG00000143554.13	5.184	15.75	-1.437	3.28e-08
KICH	SLC39A1	ENSG00000143570.17	29.39	71.779	-1.26	0.00238
KICH	SLC25A48	ENSG00000145832.12	0.01	11.7	-3.652	4.89e-20
KICH	SLC22A3	ENSG00000146477.5	0.035	2.91	-1.918	1.1e-11
KICH	SLC16A2	ENSG00000147100.9	0.735	7.35	-2.267	1.26e-11
KICH	SLC25A37	ENSG00000147454.13	5.045	13.21	-1.233	5.26e-06
KICH	SLC26A7	ENSG00000147606.8	82.144	14.16	2.455	2.23e-05
KICH	SLC5A12	ENSG00000148942.14	0.03	13	-3.765	1.15e-13
KICH	SLC22A8	ENSG00000149452.15	0.035	25.591	-4.683	4.03e-14
KICH	SLC25A4	ENSG00000151729.10	130.612	60.799	1.091	0.00376
KICH	SLC16A12	ENSG00000152779.13	2.614	19.81	-2.526	2.59e-08
KICH	SLC25A27	ENSG00000153291.15	2.97	11.55	-1.661	3.05e-06
KICH	SLC5A10	ENSG00000154025.15	0.03	6.46	-2.857	6.4e-16
KICH	SLC16A1	ENSG00000155380.11	6.355	2.46	1.088	0.000185
KICH	SLC7A7	ENSG00000155465.18	2.253	33.791	-3.419	4.48e-09
KICH	SLC28A1	ENSG00000156222.11	0.05	8.22	-3.134	5.89e-18
KICH	SLC34A2	ENSG00000157765.11	0.04	6.04	-2.759	5.76e-15
KICH	SLC30A2	ENSG00000158014.14	0.454	6.8	-2.423	0.000172
KICH	SLC13A3	ENSG00000158296.13	0.93	19.521	-3.411	8.29e-11
KICH	SLC45A3	ENSG00000158715.5	0.28	3.92	-1.943	5.45e-16
KICH	SLC5A11	ENSG00000158865.12	0.01	1.03	-1.007	1.34e-10
KICH	SLC2A6	ENSG00000160326.13	0.805	2.91	-1.115	7.16e-08
KICH	SLC25A44	ENSG00000160785.13	6.829	17.9	-1.271	2.98e-06
KICH	SLC45A1	ENSG00000162426.14	0.39	3.54	-1.708	2.41e-17
KICH	SLC25A34	ENSG00000162461.7	0.75	3.19	-1.26	1.6e-09
KICH	SLC15A2	ENSG00000163406.10	0.27	6.39	-2.541	1.1e-16
KICH	SLC2A2	ENSG00000163581.13	0.01	2.48	-1.785	3.77e-10
KICH	SLC29A4	ENSG00000164638.10	24.347	5.08	2.06	1.6e-09
KICH	SLC16A9	ENSG00000165449.11	0.065	8.24	-3.117	1.52e-15
KICH	SLC38A8	ENSG00000166558.10	1.66	0.03	1.369	3.26e-07
KICH	SLC43A2	ENSG00000167703.14	77.85	32.81	1.222	0.000535
KICH	SLC3A2	ENSG00000168003.16	297.438	117.351	1.334	7.86e-07
KICH	SLC22A11	ENSG00000168065.15	0.02	17.73	-4.199	9.1e-17
KICH	SLC16A4	ENSG00000168679.17	0.58	29.431	-4.268	6.4e-16
KICH	SLC38A11	ENSG00000169507.9	1.803	5.37	-1.184	0.000608
KICH	SLC16A5	ENSG00000170190.15	10.168	45.029	-2.043	7.25e-07
KICH	SLC30A1	ENSG00000170385.9	3.125	8.85	-1.256	4.08e-06
KICH	SLC23A1	ENSG00000170482.16	0.03	4.86	-2.508	2.81e-15
KICH	SLC25A33	ENSG00000171612.6	2.07	5.29	-1.035	4.93e-05
KICH	SLC19A1	ENSG00000173638.18	1.16	4.05	-1.225	1.79e-07
KICH	SLCO4C1	ENSG00000173930.8	0.7	10.23	-2.724	1.59e-10
KICH	SLC16A11	ENSG00000174326.11	38.336	4.16	2.93	8.37e-08
KICH	SLC16A13	ENSG00000174327.6	0.93	4.2	-1.43	1.05e-07
KICH	SLC6A19	ENSG00000174358.15	0.01	6.17	-2.828	4e-13
KICH	SLC26A9	ENSG00000174502.18	0.065	1.29	-1.105	0.00104
KICH	SLCO2A1	ENSG00000174640.12	8.39	22.099	-1.299	0.00979
KICH	SLC29A2	ENSG00000174669.11	21.119	9.08	1.134	0.000171
KICH	SLCO3A1	ENSG00000176463.13	3.74	12.51	-1.511	1.29e-06
KICH	SLC47A2	ENSG00000180638.17	0.05	10.38	-3.438	1.64e-15
KICH	SLC26A11	ENSG00000181045.14	5.415	14.61	-1.283	1.03e-07
KICH	SLC2A4	ENSG00000181856.14	14.605	1.75	2.505	5.23e-14
KICH	SLC8A1	ENSG00000183023.18	0.588	3.54	-1.515	0.0172
KICH	SLC35F3	ENSG00000183780.12	3.014	0.33	1.594	9.22e-11
KICH	SLC36A2	ENSG00000186335.8	0	5.36	-2.669	1.95e-10
KICH	SLC4A5	ENSG00000188687.15	9.079	0.79	2.493	5.34e-13
KICH	SLC39A10	ENSG00000196950.13	1.745	6.43	-1.437	8.31e-09
KICH	SLC25A29	ENSG00000197119.12	14.72	46.591	-1.598	5.37e-09
KICH	SLC22A4	ENSG00000197208.5	0.31	1.68	-1.033	8.19e-11
KICH	SLC2A10	ENSG00000197496.5	0.775	2.74	-1.075	1.74e-05
KICH	SLC22A12	ENSG00000197891.11	0.01	24.81	-4.675	7.63e-17
KICH	SLC22A6	ENSG00000197901.11	0.01	26.241	-4.753	9.9e-15
KICH	SLC29A3	ENSG00000198246.7	0.93	2.93	-1.026	3.52e-06
KICH	SLC34A3	ENSG00000198569.9	0.02	2.01	-1.561	3.92e-10
KICH	SLC44A4	ENSG00000204385.10	0.73	30.6	-4.191	5.33e-21
KICH	SLC23A3	ENSG00000213901.10	0.48	6.15	-2.272	2.03e-14
KICH	SLC26A6	ENSG00000225697.10	2.4	8.9	-1.542	7.08e-09
KICH	SLC26A4-AS1	ENSG00000233705.6	1.52	0.09	1.209	3.97e-07
KICH	SLC22A18AS	ENSG00000254827.5	0.32	2.74	-1.503	3.37e-10
KICH	SLC5A8	ENSG00000256870.2	0	1.39	-1.257	1.15e-13
KIRC	SLC4A1	ENSG00000004939.13	0.12	72.088	-6.028	5.03e-110
KIRC	SLC25A5	ENSG00000005022.5	182.328	476.175	-1.38	1.75e-20
KIRC	SLC13A2	ENSG00000007216.14	0.07	11.11	-3.501	5.34e-98
KIRC	SLC6A13	ENSG00000010379.15	101.131	47.432	1.076	0.0425
KIRC	SLC11A1	ENSG00000018280.16	4.66	0.995	1.504	2.16e-19
KIRC	SLC2A3	ENSG00000059804.15	41.891	9.915	1.974	8.07e-34
KIRC	SLC9A3	ENSG00000066230.10	0.71	42.43	-4.667	7.73e-68
KIRC	SLC12A3	ENSG00000070915.9	0.14	67.907	-5.918	1.43e-102
KIRC	SLC12A1	ENSG00000074803.17	0.17	426.484	-8.513	4.55e-156
KIRC	SLC1A3	ENSG00000079215.13	6.88	0.94	2.022	1.65e-39
KIRC	SLC15A1	ENSG00000088386.15	0.69	2.825	-1.178	1.39e-06
KIRC	SLC4A11	ENSG00000088836.12	0.5	6.008	-2.224	3.54e-92
KIRC	SLC26A4	ENSG00000091137.11	0.26	1.689	-1.094	6.02e-51
KIRC	SLC7A8	ENSG00000092068.18	5.47	46.008	-2.861	1.95e-64
KIRC	SLC5A1	ENSG00000100170.9	6.63	1.085	1.872	3.07e-09
KIRC	SLC17A9	ENSG00000101194.17	2.66	0.55	1.24	4.44e-18
KIRC	SLC52A3	ENSG00000101276.14	0.71	10.055	-2.693	2.33e-93
KIRC	SLC39A14	ENSG00000104635.13	69.022	22.095	1.6	2.73e-32
KIRC	SLC15A3	ENSG00000110446.9	60.698	17.68	1.724	3.31e-48
KIRC	SLC16A10	ENSG00000112394.16	1.28	5.12	-1.424	1.52e-26
KIRC	SLC4A9	ENSG00000113073.14	0.03	7.639	-3.068	4.53e-125
KIRC	SLC4A3	ENSG00000114923.16	0.41	2.63	-1.364	4.84e-21
KIRC	SLC9A2	ENSG00000115616.2	0.04	4.12	-2.3	5.32e-80
KIRC	SLC1A4	ENSG00000115902.10	9.88	2.215	1.759	5.92e-73
KIRC	SLC2A1	ENSG00000117394.19	165.891	35.783	2.182	2.19e-40
KIRC	SLC19A2	ENSG00000117479.12	3.01	9.425	-1.378	1.99e-20
KIRC	SLC16A7	ENSG00000118596.11	1.63	12.66	-2.377	7.32e-40
KIRC	SLC12A5	ENSG00000124140.12	2.56	0.69	1.075	2.82e-29
KIRC	SLC17A3	ENSG00000124564.17	136.711	25.645	2.37	2.25e-10
KIRC	SLC10A2	ENSG00000125255.6	3.51	1.22	1.023	0.00911
KIRC	SLC25A35	ENSG00000125434.10	2.54	9.485	-1.566	1.23e-75
KIRC	SLC6A8	ENSG00000130821.15	137.567	53.63	1.343	1.88e-26
KIRC	SLC34A1	ENSG00000131183.10	0.3	26.19	-4.387	3.53e-48
KIRC	SLC43A3	ENSG00000134802.17	29.601	10.358	1.43	4.4e-38
KIRC	SLC37A2	ENSG00000134955.11	6.05	0.845	1.934	8.21e-50
KIRC	SLC41A2	ENSG00000136052.9	14.99	5.694	1.256	2.92e-37
KIRC	SLC22A7	ENSG00000137204.14	0.5	8.738	-2.699	4.75e-39
KIRC	SLCO2B1	ENSG00000137491.14	30.511	9.918	1.529	5.59e-27
KIRC	SLC37A4	ENSG00000137700.16	113.369	47.269	1.245	1.12e-21
KIRC	SLCO1C1	ENSG00000139155.8	1.7	0.275	1.082	4.73e-30
KIRC	SLC38A4	ENSG00000139209.15	0.22	3.095	-1.747	4.44e-24
KIRC	SLC15A4	ENSG00000139370.10	49.159	12.049	1.943	4.78e-82
KIRC	SLC5A2	ENSG00000140675.12	0.33	14.509	-3.544	2.14e-66
KIRC	SLC14A1	ENSG00000141469.16	2.74	9.57	-1.499	9.89e-31
KIRC	SLC16A3	ENSG00000141526.14	178.155	18.53	3.197	1.84e-87
KIRC	SLC6A3	ENSG00000142319.17	47.609	0.145	5.408	5.4e-52
KIRC	SLC47A1	ENSG00000142494.13	90.603	29.45	1.589	1.18e-05
KIRC	SLC2A5	ENSG00000142583.17	35.981	3.975	2.894	2.26e-30
KIRC	SLC27A3	ENSG00000143554.13	39.769	13.98	1.444	7.01e-37
KIRC	SLC25A48	ENSG00000145832.12	2.9	10.059	-1.504	4.08e-12
KIRC	SLC17A4	ENSG00000146039.10	11.52	1.04	2.618	1.24e-22
KIRC	SLC2A12	ENSG00000146411.5	0.16	3.894	-2.077	2.81e-90
KIRC	SLC26A7	ENSG00000147606.8	0.19	17.475	-3.957	3.35e-96
KIRC	SLC39A4	ENSG00000147804.9	20.51	43.275	-1.042	9.81e-18
KIRC	SLC25A25	ENSG00000148339.12	5.69	19.56	-1.62	1.6e-43
KIRC	SLC43A1	ENSG00000149150.8	2.66	6.995	-1.127	9.29e-29
KIRC	SLC22A8	ENSG00000149452.15	0.21	57.498	-5.595	7.02e-71
KIRC	SLC25A4	ENSG00000151729.10	30.6	63.094	-1.02	3.22e-20
KIRC	SLC16A12	ENSG00000152779.13	20.31	45.55	-1.127	5.93e-05
KIRC	SLC5A10	ENSG00000154025.15	26.77	11.745	1.124	0.00332
KIRC	SLC16A1	ENSG00000155380.11	28.45	4.273	2.482	5.23e-76
KIRC	SLC28A1	ENSG00000156222.11	70.209	14.795	2.173	3.8e-27
KIRC	SLC6A1	ENSG00000157103.10	1.84	0.42	1	4.24e-22
KIRC	SLC34A2	ENSG00000157765.11	4.03	10.679	-1.215	0.00918
KIRC	SLC30A2	ENSG00000158014.14	0.2	9.061	-3.068	1.58e-62
KIRC	SLC13A3	ENSG00000158296.13	0.56	61.203	-5.317	7.48e-56
KIRC	SLC22A15	ENSG00000163393.12	0.83	2.775	-1.045	5.37e-34
KIRC	SLC15A2	ENSG00000163406.10	0.8	10.14	-2.63	3.8e-92
KIRC	SLC6A20	ENSG00000163817.15	0.18	1.45	-1.054	1.26e-05
KIRC	SLC29A4	ENSG00000164638.10	17.21	3.669	1.963	2.46e-36
KIRC	SLC27A4	ENSG00000167114.12	9.82	20.95	-1.02	2.9e-31
KIRC	SLC35G2	ENSG00000168917.8	7.74	2.54	1.304	1.21e-38
KIRC	SLC16A5	ENSG00000170190.15	2.56	25.715	-2.908	1.54e-83
KIRC	SLC23A1	ENSG00000170482.16	3.88	10.65	-1.255	1.35e-06
KIRC	SLC25A33	ENSG00000171612.6	1.51	5.355	-1.34	3.36e-62
KIRC	SLC22A13	ENSG00000172940.11	0.2	1.575	-1.101	6.96e-28
KIRC	SLC25A30	ENSG00000174032.16	15.38	31.873	-1.005	5.84e-11
KIRC	SLC16A11	ENSG00000174326.11	0.59	2.945	-1.311	3.58e-25
KIRC	SLC6A19	ENSG00000174358.15	1.38	16.954	-2.915	1.7e-12
KIRC	SLC29A2	ENSG00000174669.11	0.63	7.275	-2.344	5.73e-64
KIRC	SLC9A4	ENSG00000180251.4	0.01	16.614	-4.124	2.77e-151
KIRC	SLC47A2	ENSG00000180638.17	0.61	15.585	-3.365	8.53e-80
KIRC	SLC9A9	ENSG00000181804.14	7.62	2.105	1.473	2.36e-39
KIRC	SLC51B	ENSG00000186198.3	1.54	5.902	-1.442	7.67e-16
KIRC	SLC36A2	ENSG00000186335.8	0.05	9.599	-3.336	8.09e-65
KIRC	SLC38A3	ENSG00000188338.14	0.08	1.68	-1.311	9.97e-44
KIRC	SLC6A17	ENSG00000197106.6	0.1	1.259	-1.038	6.03e-75
KIRC	SLC25A29	ENSG00000197119.12	9.15	23.904	-1.295	4.74e-33
KIRC	SLC22A12	ENSG00000197891.11	5.04	47.468	-3.004	4.95e-16
KIRC	SLC22A6	ENSG00000197901.11	3.43	53.561	-3.623	3.25e-18
KIRC	SLC34A3	ENSG00000198569.9	0.17	3.078	-1.801	8.8e-66
KIRC	SLC5A3	ENSG00000198743.5	7.5	19.515	-1.271	8.92e-16
KIRC	SLC44A4	ENSG00000204385.10	4.32	39.155	-2.916	2.8e-31
KIRC	SLC48A1	ENSG00000211584.13	14.08	38.86	-1.402	7.09e-51
KIRC	SLC25A5-AS1	ENSG00000224281.4	0.63	2.515	-1.109	2.38e-68
KIRC	SLC5A8	ENSG00000256870.2	6.01	2.404	1.042	0.000404
KIRP	SLC7A2	ENSG00000003989.16	0.68	4.344	-1.669	4.79e-10
KIRP	SLC4A1	ENSG00000004939.13	0.03	50.229	-5.636	4.17e-99
KIRP	SLC13A2	ENSG00000007216.14	0.815	10.968	-2.721	4.15e-14
KIRP	SLC7A9	ENSG00000021488.12	2.295	11.368	-1.908	8.52e-08
KIRP	SLC9A3R2	ENSG00000065054.13	27.19	127.609	-2.19	3.4e-32
KIRP	SLC9A3	ENSG00000066230.10	0.55	49.472	-5.025	4.99e-53
KIRP	SLC12A3	ENSG00000070915.9	0.1	72.143	-6.055	1.45e-66
KIRP	SLC12A1	ENSG00000074803.17	0.23	201.515	-7.363	3.13e-68
KIRP	SLC1A3	ENSG00000079215.13	3.02	0.77	1.184	3.24e-10
KIRP	SLC26A4	ENSG00000091137.11	0.1	1.605	-1.244	6.65e-34
KIRP	SLC7A8	ENSG00000092068.18	4.76	48.89	-3.115	6.04e-19
KIRP	SLC52A3	ENSG00000101276.14	0.47	8.65	-2.715	1.07e-21
KIRP	SLC15A3	ENSG00000110446.9	42.845	16.53	1.323	5.15e-10
KIRP	SLC38A1	ENSG00000111371.15	31.806	13.19	1.209	2.76e-12
KIRP	SLC17A2	ENSG00000112337.10	1.495	0.145	1.124	3.04e-12
KIRP	SLC4A9	ENSG00000113073.14	0.05	12.559	-3.691	5.42e-96
KIRP	SLC9A2	ENSG00000115616.2	0.235	2.669	-1.571	1.92e-19
KIRP	SLC16A7	ENSG00000118596.11	2.125	5.43	-1.041	0.000484
KIRP	SLC12A5	ENSG00000124140.12	3.24	0.66	1.353	1.31e-10
KIRP	SLC34A1	ENSG00000131183.10	0.715	29.025	-4.13	1.65e-24
KIRP	SLC37A2	ENSG00000134955.11	4.43	0.67	1.701	4.13e-15
KIRP	SLC22A7	ENSG00000137204.14	0.815	15.567	-3.19	7.96e-11
KIRP	SLC22A23	ENSG00000137266.14	1.055	6.246	-1.818	6.91e-22
KIRP	SLC3A1	ENSG00000138079.13	365.226	180.743	1.011	0.000354
KIRP	SLC39A8	ENSG00000138821.12	20.589	7.865	1.284	4.93e-07
KIRP	SLC38A4	ENSG00000139209.15	0.285	1.685	-1.063	1.42e-05
KIRP	SLC15A4	ENSG00000139370.10	24.285	10.78	1.102	4.2e-25
KIRP	SLC5A2	ENSG00000140675.12	0.26	23.564	-4.285	1.2e-28
KIRP	SLC14A1	ENSG00000141469.16	0.485	5.693	-2.172	9.23e-31
KIRP	SLC16A3	ENSG00000141526.14	66.346	22.49	1.52	3.31e-12
KIRP	SLC47A1	ENSG00000142494.13	60.791	27.831	1.1	0.0319
KIRP	SLC27A3	ENSG00000143554.13	36.126	16.795	1.061	1.6e-06
KIRP	SLC2A12	ENSG00000146411.5	0.14	2.275	-1.522	2.04e-36
KIRP	SLC16A2	ENSG00000147100.9	2.715	9.024	-1.432	1.08e-13
KIRP	SLC26A7	ENSG00000147606.8	0.13	13.535	-3.685	1.73e-72
KIRP	SLC25A25	ENSG00000148339.12	3.905	19.045	-2.031	2.22e-23
KIRP	SLC5A12	ENSG00000148942.14	0.26	29.095	-4.578	3.45e-23
KIRP	SLC43A1	ENSG00000149150.8	0.62	7.48	-2.388	3.14e-34
KIRP	SLC22A8	ENSG00000149452.15	0.08	76.493	-6.165	1.7e-34
KIRP	SLC16A12	ENSG00000152779.13	11.845	25.035	-1.019	0.0228
KIRP	SLC5A10	ENSG00000154025.15	5.34	17.134	-1.516	0.000606
KIRP	SLC7A7	ENSG00000155465.18	13.325	54.385	-1.951	0.00222
KIRP	SLC34A2	ENSG00000157765.11	108.902	6.64	3.847	4.3e-07
KIRP	SLC30A2	ENSG00000158014.14	1.335	11.855	-2.461	1.49e-07
KIRP	SLC13A3	ENSG00000158296.13	1.445	63.465	-4.721	2.44e-18
KIRP	SLC5A11	ENSG00000158865.12	0.13	1.665	-1.238	4.13e-11
KIRP	SLC45A1	ENSG00000162426.14	0.665	3.765	-1.517	1.06e-36
KIRP	SLC25A34	ENSG00000162461.7	0.93	3.465	-1.21	6.28e-17
KIRP	SLC6A20	ENSG00000163817.15	10.925	1.27	2.393	9.13e-13
KIRP	SLC38A11	ENSG00000169507.9	1.33	4.689	-1.288	3.12e-06
KIRP	SLC16A5	ENSG00000170190.15	2.275	24.853	-2.981	4.67e-28
KIRP	SLC23A1	ENSG00000170482.16	4.245	9.816	-1.044	0.00476
KIRP	SLC25A33	ENSG00000171612.6	1.75	4.55	-1.013	3.71e-22
KIRP	SLC22A13	ENSG00000172940.11	0.28	1.651	-1.051	2.72e-09
KIRP	SLCO4C1	ENSG00000173930.8	25.98	11.434	1.118	1.18e-05
KIRP	SLC16A11	ENSG00000174326.11	0.46	3.234	-1.536	1.34e-18
KIRP	SLC6A19	ENSG00000174358.15	0.849	17.969	-3.359	2.21e-12
KIRP	SLC26A9	ENSG00000174502.18	0.47	2.795	-1.368	1.27e-07
KIRP	SLCO2A1	ENSG00000174640.12	10.54	28.497	-1.354	2.58e-05
KIRP	SLC9A4	ENSG00000180251.4	0.01	11.698	-3.652	1.68e-57
KIRP	SLC47A2	ENSG00000180638.17	4.075	31.404	-2.675	0.0117
KIRP	SLC25A42	ENSG00000181035.13	6.94	16.837	-1.168	1.68e-12
KIRP	SLC8A1	ENSG00000183023.18	0.83	4.78	-1.659	5.53e-17
KIRP	SLC36A2	ENSG00000186335.8	0.02	10.047	-3.437	1.18e-39
KIRP	SLC38A3	ENSG00000188338.14	0.09	1.857	-1.39	1.1e-13
KIRP	SLC25A29	ENSG00000197119.12	20.095	47.511	-1.201	2.16e-11
KIRP	SLC22A12	ENSG00000197891.11	4.775	77.437	-3.764	4.96e-14
KIRP	SLC22A6	ENSG00000197901.11	0.235	58.7	-5.595	1.99e-12
KIRP	SLC34A3	ENSG00000198569.9	0.1	5.791	-2.626	1.19e-40
KIRP	SLC5A3	ENSG00000198743.5	2.605	10.995	-1.734	2.24e-19
KIRP	SLC35F6	ENSG00000213699.8	41.865	18.514	1.135	8.72e-23
KIRP	SLC23A3	ENSG00000213901.10	2.625	9.906	-1.589	1.69e-10
KIRP	SLC12A8	ENSG00000221955.10	7.6	3.298	1.001	1.46e-10
LAML	SLC22A16	ENSG00000004809.13	19.62	0	4.366	4.72e-19
LAML	SLC25A13	ENSG00000004864.13	15.04	36.666	-1.232	5.47e-12
LAML	SLC25A5	ENSG00000005022.5	234.297	673.763	-1.52	3.59e-07
LAML	SLC25A39	ENSG00000013306.15	60.53	167.201	-1.451	0.000677
LAML	SLC38A5	ENSG00000017483.14	23.07	66.059	-1.478	1.45e-06
LAML	SLC4A8	ENSG00000050438.16	3.83	0.08	2.161	0.000162
LAML	SLC9A7	ENSG00000065923.9	12.64	0.06	3.686	0.00024
LAML	SLC44A1	ENSG00000070214.15	22.031	0.33	4.114	2.17e-06
LAML	SLC46A1	ENSG00000076351.12	6.15	1.735	1.386	0.0266
LAML	SLC1A3	ENSG00000079215.13	5.51	0.09	2.578	0.00397
LAML	SLC27A5	ENSG00000083807.9	7.68	35.674	-2.079	3.77e-07
LAML	SLCO1A2	ENSG00000084453.16	0	2.57	-1.836	7.91e-26
LAML	SLC23A2	ENSG00000089057.14	15.46	4.615	1.552	9.43e-05
LAML	SLC7A8	ENSG00000092068.18	1.76	27.745	-3.381	3.84e-06
LAML	SLC25A1	ENSG00000100075.9	24.37	324.685	-3.682	2.28e-16
LAML	SLC25A17	ENSG00000100372.14	14.92	38.656	-1.317	8.35e-08
LAML	SLC17A9	ENSG00000101194.17	59.929	0.05	5.859	2.58e-16
LAML	SLC35A2	ENSG00000102100.14	11.46	27.704	-1.204	1.25e-05
LAML	SLC38A7	ENSG00000103042.8	9.56	3.77	1.147	0.00777
LAML	SLC39A14	ENSG00000104635.13	6.57	19.925	-1.467	1.55e-05
LAML	SLC17A7	ENSG00000104888.9	0.05	9.465	-3.317	2.89e-85
LAML	SLC1A5	ENSG00000105281.12	43.23	185.702	-2.078	1.48e-08
LAML	SLC2A9	ENSG00000109667.11	9.21	0.36	2.908	0.0138
LAML	SLC35F2	ENSG00000110660.14	7.86	25.049	-1.556	0.00152
LAML	SLC26A8	ENSG00000112053.13	2.42	0	1.774	4.08e-05
LAML	SLC39A7	ENSG00000112473.16	21.85	166.553	-2.874	1.98e-26
LAML	SLC12A7	ENSG00000113504.19	31.021	1.675	3.581	0.000128
LAML	SLC30A3	ENSG00000115194.10	0.09	1.64	-1.276	1.43e-10
LAML	SLC9A2	ENSG00000115616.2	0.02	1.185	-1.099	5.08e-16
LAML	SLC1A4	ENSG00000115902.10	18.02	6.645	1.315	0.00145
LAML	SLC2A1	ENSG00000117394.19	37.41	127.879	-1.746	0.00527
LAML	SLC19A2	ENSG00000117479.12	3.03	14.64	-1.956	1.48e-07
LAML	SLC16A7	ENSG00000118596.11	8.68	0	3.275	7.04e-07
LAML	SLC25A23	ENSG00000125648.14	2.48	45.965	-3.754	4.85e-08
LAML	SLC27A1	ENSG00000130304.16	17.259	3.225	2.112	0.000157
LAML	SLC6A8	ENSG00000130821.15	1.8	436.246	-7.287	4.85e-22
LAML	SLC6A6	ENSG00000131389.16	27.549	111.391	-1.977	3.63e-06
LAML	SLC41A1	ENSG00000133065.10	3.18	16.175	-2.039	1.5e-06
LAML	SLC39A11	ENSG00000133195.11	31.449	11.565	1.369	0.000185
LAML	SLC26A10	ENSG00000135502.16	0.03	1.825	-1.456	1.06e-09
LAML	SLC31A2	ENSG00000136867.10	14.24	2.045	2.323	0.000152
LAML	SLC31A1	ENSG00000136868.10	8.14	30.819	-1.8	1.18e-07
LAML	SLCO2B1	ENSG00000137491.14	0.34	9.29	-2.941	3.13e-05
LAML	SLC44A5	ENSG00000137968.16	0.04	2.775	-1.86	1e-05
LAML	SLC3A1	ENSG00000138079.13	1.83	0.08	1.39	5.88e-06
LAML	SLC35A5	ENSG00000138459.8	32.801	4.98	2.499	2.33e-06
LAML	SLC39A8	ENSG00000138821.12	23.89	10.645	1.096	0.0179
LAML	SLC46A3	ENSG00000139508.14	10.26	0.865	2.594	5.49e-11
LAML	SLC24A4	ENSG00000140090.17	4.01	0	2.325	0.00906
LAML	SLC12A6	ENSG00000140199.11	68.95	6.6	3.202	1.66e-08
LAML	SLC14A1	ENSG00000141469.16	3.55	0.055	2.109	0.0194
LAML	SLC2A5	ENSG00000142583.17	24.831	0.125	4.521	3.56e-05
LAML	SLC27A3	ENSG00000143554.13	22.279	3.755	2.292	6.43e-07
LAML	SLC20A1	ENSG00000144136.10	56.849	115.667	-1.012	0.000286
LAML	SLC10A4	ENSG00000145248.6	0.16	5.31	-2.444	7.43e-11
LAML	SLC18B1	ENSG00000146409.10	1.78	22.449	-3.076	8.97e-14
LAML	SLC25A37	ENSG00000147454.13	63.311	165.38	-1.371	0.00048
LAML	SLC39A4	ENSG00000147804.9	20.06	104.799	-2.329	1.25e-05
LAML	SLC25A25	ENSG00000148339.12	6.45	24.145	-1.755	2.28e-09
LAML	SLC7A11	ENSG00000151012.13	0.35	11.81	-3.246	4.42e-21
LAML	SLC25A4	ENSG00000151729.10	0.87	19.51	-3.455	2.17e-33
LAML	SLC5A10	ENSG00000154025.15	1.92	0.04	1.489	0.000505
LAML	SLC25A28	ENSG00000155287.10	56.051	17.58	1.619	6.25e-06
LAML	SLC16A1	ENSG00000155380.11	10.3	88.904	-2.992	6.8e-11
LAML	SLC26A2	ENSG00000155850.7	6.97	2.795	1.071	0.00155
LAML	SLC38A10	ENSG00000157637.12	65.208	25.875	1.301	0.00235
LAML	SLC37A3	ENSG00000157800.17	4.96	28.615	-2.313	6.26e-09
LAML	SLC13A3	ENSG00000158296.13	0.1	7.635	-2.973	1.56e-21
LAML	SLC45A3	ENSG00000158715.5	25.89	2.795	2.825	1.48e-05
LAML	SLC37A1	ENSG00000160190.13	18.41	0.595	3.605	9.09e-12
LAML	SLC2A6	ENSG00000160326.13	4.17	0.19	2.119	0.000269
LAML	SLC25A45	ENSG00000162241.12	8.9	1.385	2.053	3.72e-07
LAML	SLC30A7	ENSG00000162695.11	18.74	4.54	1.833	9.94e-06
LAML	SLC15A2	ENSG00000163406.10	32.36	0.73	4.269	8.02e-15
LAML	SLC51A	ENSG00000163959.9	7.05	1.21	1.865	2.73e-11
LAML	SLC35A1	ENSG00000164414.16	23.309	10.14	1.126	0.0448
LAML	SLC13A4	ENSG00000164707.15	1.99	0.48	1.015	0.00926
LAML	SLC4A2	ENSG00000164889.12	40.109	101.086	-1.312	2.85e-05
LAML	SLC3A2	ENSG00000168003.16	71.729	178.656	-1.305	3.48e-07
LAML	SLC16A4	ENSG00000168679.17	2.63	0.705	1.09	0.0404
LAML	SLC50A1	ENSG00000169241.17	30.721	64.435	-1.045	3.5e-06
LAML	SLC16A5	ENSG00000170190.15	15.8	2.735	2.169	1.75e-05
LAML	SLC23A1	ENSG00000170482.16	3.04	0.32	1.614	0.00525
LAML	SLC25A33	ENSG00000171612.6	3.03	11.005	-1.575	5.65e-10
LAML	SLC2A14	ENSG00000173262.11	0.89	4.71	-1.595	0.0166
LAML	SLC29A2	ENSG00000174669.11	2.18	42.201	-3.764	2.94e-09
LAML	SLC35G1	ENSG00000176273.14	0.85	3.515	-1.287	0.0023
LAML	SLCO3A1	ENSG00000176463.13	24.49	0.16	4.458	1.14e-18
LAML	SLC38A9	ENSG00000177058.11	26.9	10.05	1.336	0.00576
LAML	SLC36A4	ENSG00000180773.14	20.831	4.775	1.918	0.00165
LAML	SLC25A41	ENSG00000181240.13	0.03	2.655	-1.827	8.09e-52
LAML	SLC25A21	ENSG00000183032.10	0.08	23.865	-4.525	2.22e-30
LAML	SLC25A10	ENSG00000183048.11	8.12	26.915	-1.614	0.00046
LAML	SLC24A3	ENSG00000185052.11	1.46	0.01	1.284	4e-06
LAML	SLC4A5	ENSG00000188687.15	3.59	0.38	1.734	0.000961
LAML	SLC30A10	ENSG00000196660.10	0	6.145	-2.837	6.98e-61
LAML	SLC25A29	ENSG00000197119.12	58.83	11.015	2.316	0.000147
LAML	SLC9A8	ENSG00000197818.11	12.49	5.485	1.057	0.00584
LAML	SLC22A20	ENSG00000197847.12	4.76	0.37	2.072	0.00312
LAML	SLC44A4	ENSG00000204385.10	0.13	12.15	-3.541	3.8e-21
LAML	SLC25A39P1	ENSG00000226148.1	2.45	0.06	1.703	5.43e-06
LAML	SLC2A1-AS1	ENSG00000227533.5	0.24	3.345	-1.809	1.43e-16
LAML	SLC25A25-AS1	ENSG00000234771.3	5.27	1.355	1.413	0.000148
LAML	SLC35E1P1	ENSG00000238286.1	2.12	0.36	1.198	0.000152
LAML	SLC25A24P1	ENSG00000241361.8	0	4.06	-2.339	4.53e-26
LAML	SLC7A5P2	ENSG00000258186.2	0	2.185	-1.671	0.03
LAML	SLC25A21-AS1	ENSG00000258708.1	0	2.345	-1.742	1.36e-22
LAML	SLC25A53	ENSG00000269743.2	7.27	2.465	1.255	0.0321
LGG	SLC22A16	ENSG00000004809.13	19.62	0	4.366	4.72e-19
LGG	SLC25A13	ENSG00000004864.13	15.04	36.666	-1.232	5.47e-12
LGG	SLC25A5	ENSG00000005022.5	234.297	673.763	-1.52	3.59e-07
LGG	SLC25A39	ENSG00000013306.15	60.53	167.201	-1.451	0.000677
LGG	SLC38A5	ENSG00000017483.14	23.07	66.059	-1.478	1.45e-06
LGG	SLC4A8	ENSG00000050438.16	3.83	0.08	2.161	0.000162
LGG	SLC9A7	ENSG00000065923.9	12.64	0.06	3.686	0.00024
LGG	SLC44A1	ENSG00000070214.15	22.031	0.33	4.114	2.17e-06
LGG	SLC46A1	ENSG00000076351.12	6.15	1.735	1.386	0.0266
LGG	SLC1A3	ENSG00000079215.13	5.51	0.09	2.578	0.00397
LGG	SLC27A5	ENSG00000083807.9	7.68	35.674	-2.079	3.77e-07
LGG	SLCO1A2	ENSG00000084453.16	0	2.57	-1.836	7.91e-26
LGG	SLC23A2	ENSG00000089057.14	15.46	4.615	1.552	9.43e-05
LGG	SLC7A8	ENSG00000092068.18	1.76	27.745	-3.381	3.84e-06
LGG	SLC25A1	ENSG00000100075.9	24.37	324.685	-3.682	2.28e-16
LGG	SLC25A17	ENSG00000100372.14	14.92	38.656	-1.317	8.35e-08
LGG	SLC17A9	ENSG00000101194.17	59.929	0.05	5.859	2.58e-16
LGG	SLC35A2	ENSG00000102100.14	11.46	27.704	-1.204	1.25e-05
LGG	SLC38A7	ENSG00000103042.8	9.56	3.77	1.147	0.00777
LGG	SLC39A14	ENSG00000104635.13	6.57	19.925	-1.467	1.55e-05
LGG	SLC17A7	ENSG00000104888.9	0.05	9.465	-3.317	2.89e-85
LGG	SLC1A5	ENSG00000105281.12	43.23	185.702	-2.078	1.48e-08
LGG	SLC2A9	ENSG00000109667.11	9.21	0.36	2.908	0.0138
LGG	SLC35F2	ENSG00000110660.14	7.86	25.049	-1.556	0.00152
LGG	SLC26A8	ENSG00000112053.13	2.42	0	1.774	4.08e-05
LGG	SLC39A7	ENSG00000112473.16	21.85	166.553	-2.874	1.98e-26
LGG	SLC12A7	ENSG00000113504.19	31.021	1.675	3.581	0.000128
LGG	SLC30A3	ENSG00000115194.10	0.09	1.64	-1.276	1.43e-10
LGG	SLC9A2	ENSG00000115616.2	0.02	1.185	-1.099	5.08e-16
LGG	SLC1A4	ENSG00000115902.10	18.02	6.645	1.315	0.00145
LGG	SLC2A1	ENSG00000117394.19	37.41	127.879	-1.746	0.00527
LGG	SLC19A2	ENSG00000117479.12	3.03	14.64	-1.956	1.48e-07
LGG	SLC16A7	ENSG00000118596.11	8.68	0	3.275	7.04e-07
LGG	SLC25A23	ENSG00000125648.14	2.48	45.965	-3.754	4.85e-08
LGG	SLC27A1	ENSG00000130304.16	17.259	3.225	2.112	0.000157
LGG	SLC6A8	ENSG00000130821.15	1.8	436.246	-7.287	4.85e-22
LGG	SLC6A6	ENSG00000131389.16	27.549	111.391	-1.977	3.63e-06
LGG	SLC41A1	ENSG00000133065.10	3.18	16.175	-2.039	1.5e-06
LGG	SLC39A11	ENSG00000133195.11	31.449	11.565	1.369	0.000185
LGG	SLC26A10	ENSG00000135502.16	0.03	1.825	-1.456	1.06e-09
LGG	SLC31A2	ENSG00000136867.10	14.24	2.045	2.323	0.000152
LGG	SLC31A1	ENSG00000136868.10	8.14	30.819	-1.8	1.18e-07
LGG	SLCO2B1	ENSG00000137491.14	0.34	9.29	-2.941	3.13e-05
LGG	SLC44A5	ENSG00000137968.16	0.04	2.775	-1.86	1e-05
LGG	SLC3A1	ENSG00000138079.13	1.83	0.08	1.39	5.88e-06
LGG	SLC35A5	ENSG00000138459.8	32.801	4.98	2.499	2.33e-06
LGG	SLC39A8	ENSG00000138821.12	23.89	10.645	1.096	0.0179
LGG	SLC46A3	ENSG00000139508.14	10.26	0.865	2.594	5.49e-11
LGG	SLC24A4	ENSG00000140090.17	4.01	0	2.325	0.00906
LGG	SLC12A6	ENSG00000140199.11	68.95	6.6	3.202	1.66e-08
LGG	SLC14A1	ENSG00000141469.16	3.55	0.055	2.109	0.0194
LGG	SLC2A5	ENSG00000142583.17	24.831	0.125	4.521	3.56e-05
LGG	SLC27A3	ENSG00000143554.13	22.279	3.755	2.292	6.43e-07
LGG	SLC20A1	ENSG00000144136.10	56.849	115.667	-1.012	0.000286
LGG	SLC10A4	ENSG00000145248.6	0.16	5.31	-2.444	7.43e-11
LGG	SLC18B1	ENSG00000146409.10	1.78	22.449	-3.076	8.97e-14
LGG	SLC25A37	ENSG00000147454.13	63.311	165.38	-1.371	0.00048
LGG	SLC39A4	ENSG00000147804.9	20.06	104.799	-2.329	1.25e-05
LGG	SLC25A25	ENSG00000148339.12	6.45	24.145	-1.755	2.28e-09
LGG	SLC7A11	ENSG00000151012.13	0.35	11.81	-3.246	4.42e-21
LGG	SLC25A4	ENSG00000151729.10	0.87	19.51	-3.455	2.17e-33
LGG	SLC5A10	ENSG00000154025.15	1.92	0.04	1.489	0.000505
LGG	SLC25A28	ENSG00000155287.10	56.051	17.58	1.619	6.25e-06
LGG	SLC16A1	ENSG00000155380.11	10.3	88.904	-2.992	6.8e-11
LGG	SLC26A2	ENSG00000155850.7	6.97	2.795	1.071	0.00155
LGG	SLC38A10	ENSG00000157637.12	65.208	25.875	1.301	0.00235
LGG	SLC37A3	ENSG00000157800.17	4.96	28.615	-2.313	6.26e-09
LGG	SLC13A3	ENSG00000158296.13	0.1	7.635	-2.973	1.56e-21
LGG	SLC45A3	ENSG00000158715.5	25.89	2.795	2.825	1.48e-05
LGG	SLC37A1	ENSG00000160190.13	18.41	0.595	3.605	9.09e-12
LGG	SLC2A6	ENSG00000160326.13	4.17	0.19	2.119	0.000269
LGG	SLC25A45	ENSG00000162241.12	8.9	1.385	2.053	3.72e-07
LGG	SLC30A7	ENSG00000162695.11	18.74	4.54	1.833	9.94e-06
LGG	SLC15A2	ENSG00000163406.10	32.36	0.73	4.269	8.02e-15
LGG	SLC51A	ENSG00000163959.9	7.05	1.21	1.865	2.73e-11
LGG	SLC35A1	ENSG00000164414.16	23.309	10.14	1.126	0.0448
LGG	SLC13A4	ENSG00000164707.15	1.99	0.48	1.015	0.00926
LGG	SLC4A2	ENSG00000164889.12	40.109	101.086	-1.312	2.85e-05
LGG	SLC3A2	ENSG00000168003.16	71.729	178.656	-1.305	3.48e-07
LGG	SLC16A4	ENSG00000168679.17	2.63	0.705	1.09	0.0404
LGG	SLC50A1	ENSG00000169241.17	30.721	64.435	-1.045	3.5e-06
LGG	SLC16A5	ENSG00000170190.15	15.8	2.735	2.169	1.75e-05
LGG	SLC23A1	ENSG00000170482.16	3.04	0.32	1.614	0.00525
LGG	SLC25A33	ENSG00000171612.6	3.03	11.005	-1.575	5.65e-10
LGG	SLC2A14	ENSG00000173262.11	0.89	4.71	-1.595	0.0166
LGG	SLC29A2	ENSG00000174669.11	2.18	42.201	-3.764	2.94e-09
LGG	SLC35G1	ENSG00000176273.14	0.85	3.515	-1.287	0.0023
LGG	SLCO3A1	ENSG00000176463.13	24.49	0.16	4.458	1.14e-18
LGG	SLC38A9	ENSG00000177058.11	26.9	10.05	1.336	0.00576
LGG	SLC36A4	ENSG00000180773.14	20.831	4.775	1.918	0.00165
LGG	SLC25A41	ENSG00000181240.13	0.03	2.655	-1.827	8.09e-52
LGG	SLC25A21	ENSG00000183032.10	0.08	23.865	-4.525	2.22e-30
LGG	SLC25A10	ENSG00000183048.11	8.12	26.915	-1.614	0.00046
LGG	SLC24A3	ENSG00000185052.11	1.46	0.01	1.284	4e-06
LGG	SLC4A5	ENSG00000188687.15	3.59	0.38	1.734	0.000961
LGG	SLC30A10	ENSG00000196660.10	0	6.145	-2.837	6.98e-61
LGG	SLC25A29	ENSG00000197119.12	58.83	11.015	2.316	0.000147
LGG	SLC9A8	ENSG00000197818.11	12.49	5.485	1.057	0.00584
LGG	SLC22A20	ENSG00000197847.12	4.76	0.37	2.072	0.00312
LGG	SLC44A4	ENSG00000204385.10	0.13	12.15	-3.541	3.8e-21
LGG	SLC25A39P1	ENSG00000226148.1	2.45	0.06	1.703	5.43e-06
LGG	SLC2A1-AS1	ENSG00000227533.5	0.24	3.345	-1.809	1.43e-16
LGG	SLC25A25-AS1	ENSG00000234771.3	5.27	1.355	1.413	0.000148
LGG	SLC35E1P1	ENSG00000238286.1	2.12	0.36	1.198	0.000152
LGG	SLC25A24P1	ENSG00000241361.8	0	4.06	-2.339	4.53e-26
LGG	SLC7A5P2	ENSG00000258186.2	0	2.185	-1.671	0.03
LGG	SLC25A21-AS1	ENSG00000258708.1	0	2.345	-1.742	1.36e-22
LGG	SLC25A53	ENSG00000269743.2	7.27	2.465	1.255	0.0321
LIHC	SLC7A2	ENSG00000003989.16	14.44	46.174	-1.611	3.88e-24
LIHC	SLC6A13	ENSG00000010379.15	2.29	11.89	-1.97	1.19e-28
LIHC	SLC25A39	ENSG00000013306.15	125.382	59.779	1.056	2.03e-60
LIHC	SLC11A1	ENSG00000018280.16	0.59	2.335	-1.069	5.08e-20
LIHC	SLC27A5	ENSG00000083807.9	248.413	497.947	-1	5.86e-10
LIHC	SLC10A1	ENSG00000100652.4	33.819	69.567	-1.019	2.91e-07
LIHC	SLC17A9	ENSG00000101194.17	29.769	90.333	-1.57	4.91e-07
LIHC	SLC39A14	ENSG00000104635.13	54.681	160.457	-1.536	6.14e-37
LIHC	SLCO1B3	ENSG00000111700.12	1.89	30.546	-3.448	4.57e-31
LIHC	SLC39A7	ENSG00000112473.16	107.157	45.144	1.229	2.79e-43
LIHC	SLC29A1	ENSG00000112759.16	46.571	22.445	1.021	4.68e-19
LIHC	SLC41A3	ENSG00000114544.15	18.379	6.215	1.425	5.16e-66
LIHC	SLC12A5	ENSG00000124140.12	2.37	0.515	1.153	6.52e-24
LIHC	SLC6A8	ENSG00000130821.15	3.29	1.05	1.065	4.62e-12
LIHC	SLC3A1	ENSG00000138079.13	0.66	2.48	-1.068	0.00467
LIHC	SLC46A3	ENSG00000139508.14	11.35	23.705	-1	1.2e-15
LIHC	SLC39A5	ENSG00000139540.11	52.399	108.891	-1.041	3.77e-11
LIHC	SLC38A6	ENSG00000139974.15	6.79	2.24	1.266	5.55e-61
LIHC	SLC25A47	ENSG00000140107.10	13.85	213.567	-3.853	3.91e-45
LIHC	SLC13A5	ENSG00000141485.15	60.4	161.954	-1.408	6.58e-20
LIHC	SLC39A3	ENSG00000141873.10	29.3	11.91	1.231	6.69e-58
LIHC	SLC44A3	ENSG00000143036.16	6.79	1.63	1.567	4.44e-26
LIHC	SLC39A1	ENSG00000143570.17	72.098	29.34	1.269	8.8e-45
LIHC	SLC25A37	ENSG00000147454.13	4.4	12.924	-1.367	8.04e-34
LIHC	SLC25A27	ENSG00000153291.15	2.23	11.03	-1.897	7.15e-23
LIHC	SLC28A1	ENSG00000156222.11	8.97	30.939	-1.68	7.7e-22
LIHC	SLC35B2	ENSG00000157593.16	32.739	13.99	1.17	4.34e-43
LIHC	SLC43A2	ENSG00000167703.14	4.48	1.57	1.092	9.52e-20
LIHC	SLC25A6	ENSG00000169100.12	110.063	52.654	1.05	5e-32
LIHC	SLC50A1	ENSG00000169241.17	65.289	24.135	1.399	1.38e-50
LIHC	SLC22A1	ENSG00000175003.12	56.102	495.588	-3.12	2.77e-29
LIHC	SLC25A18	ENSG00000182902.13	21.47	46.775	-1.088	1.48e-13
LIHC	SLC52A2	ENSG00000185803.8	14.78	5.38	1.307	2.94e-44
LIHC	SLC51B	ENSG00000186198.3	3.87	0.415	1.783	6.74e-27
LIHC	SLC35F6	ENSG00000213699.8	16.66	7.18	1.11	4.73e-44
LUAD	SLC38A5	ENSG00000017483.14	13.44	35.451	-1.336	8.4e-49
LUAD	SLC11A1	ENSG00000018280.16	12.98	292.683	-4.393	1.77e-178
LUAD	SLC2A3	ENSG00000059804.15	16.42	88.437	-2.36	1.32e-90
LUAD	SLC6A16	ENSG00000063127.15	0.77	4.11	-1.53	3.09e-113
LUAD	SLC9A3R2	ENSG00000065054.13	103.83	298.253	-1.513	2.75e-57
LUAD	SLC9A7	ENSG00000065923.9	3.88	1.32	1.073	1.51e-71
LUAD	SLC1A3	ENSG00000079215.13	4.33	13.3	-1.424	3.66e-50
LUAD	SLC22A17	ENSG00000092096.14	7.07	16.18	-1.09	3.47e-32
LUAD	SLCO4A1	ENSG00000101187.15	3.61	77.578	-4.091	7.27e-95
LUAD	SLC52A3	ENSG00000101276.14	4.33	1.02	1.4	1.61e-62
LUAD	SLC7A6	ENSG00000103064.13	6.87	17.701	-1.249	3.07e-63
LUAD	SLC7A5	ENSG00000103257.8	25.08	8.54	1.451	1.47e-64
LUAD	SLC1A1	ENSG00000106688.11	4	11.16	-1.282	4.99e-52
LUAD	SLC6A4	ENSG00000108576.9	0.1	33.739	-4.981	1.84e-187
LUAD	SLC35F2	ENSG00000110660.14	14.14	3.28	1.823	1.27e-128
LUAD	SLC2A1	ENSG00000117394.19	68.09	12.09	2.4	1.42e-93
LUAD	SLC5A9	ENSG00000117834.12	0.25	4.33	-2.092	2.52e-121
LUAD	SLC46A2	ENSG00000119457.7	1.58	5.93	-1.426	1.12e-18
LUAD	SLC12A4	ENSG00000124067.16	17.9	69.622	-1.902	2.8e-135
LUAD	SLC39A11	ENSG00000133195.11	32.05	9.6	1.641	1.25e-138
LUAD	SLC38A2	ENSG00000134294.13	43.519	126.552	-1.519	1.39e-66
LUAD	SLC26A10	ENSG00000135502.16	0.52	5.8	-2.161	8.81e-101
LUAD	SLC19A3	ENSG00000135917.13	0.79	7.6	-2.264	4.55e-147
LUAD	SLC41A2	ENSG00000136052.9	11.95	4.4	1.262	2.45e-65
LUAD	SLCO2B1	ENSG00000137491.14	23.659	62.171	-1.357	2.35e-65
LUAD	SLC44A5	ENSG00000137968.16	2.33	0.18	1.497	1.62e-50
LUAD	SLC39A8	ENSG00000138821.12	34.071	102.16	-1.557	1.48e-59
LUAD	SLC12A6	ENSG00000140199.11	6.63	16.16	-1.169	1.84e-77
LUAD	SLC27A2	ENSG00000140284.10	5.67	1.04	1.709	1.27e-47
LUAD	SLC14A1	ENSG00000141469.16	0.43	2.7	-1.372	6.63e-80
LUAD	SLC27A3	ENSG00000143554.13	32.459	83.008	-1.328	4.34e-51
LUAD	SLC25A37	ENSG00000147454.13	22.02	54.841	-1.278	5.39e-33
LUAD	SLC39A4	ENSG00000147804.9	80.918	27.24	1.536	1.43e-97
LUAD	SLC25A25	ENSG00000148339.12	8.89	26.19	-1.459	5.02e-92
LUAD	SLC16A12	ENSG00000152779.13	0.27	2.13	-1.301	1.17e-41
LUAD	SLC25A27	ENSG00000153291.15	2.8	25.029	-2.776	3.72e-97
LUAD	SLC25A28	ENSG00000155287.10	28.869	78.188	-1.407	9.87e-97
LUAD	SLC7A7	ENSG00000155465.18	19.94	48.11	-1.23	8.59e-58
LUAD	SLC25A34	ENSG00000162461.7	0.36	2.81	-1.486	3.52e-105
LUAD	SLC22A15	ENSG00000163393.12	1.59	5.58	-1.345	3.56e-83
LUAD	SLC29A4	ENSG00000164638.10	6.89	1.01	1.973	5.62e-89
LUAD	SLC16A9	ENSG00000165449.11	2.96	0.66	1.254	9.32e-44
LUAD	SLC18A2	ENSG00000165646.11	0.69	3.29	-1.344	1.08e-52
LUAD	SLC39A13	ENSG00000165915.13	30.33	70.619	-1.193	2.79e-59
LUAD	SLC50A1	ENSG00000169241.17	110.002	38.73	1.482	6.31e-123
LUAD	SLC16A5	ENSG00000170190.15	13.26	27.83	-1.016	1.79e-34
LUAD	SLC16A11	ENSG00000174326.11	1.22	3.97	-1.163	1.13e-34
LUAD	SLC26A9	ENSG00000174502.18	5.37	12.18	-1.049	2.2e-05
LUAD	SLCO2A1	ENSG00000174640.12	15.11	132.348	-3.049	2.21e-126
LUAD	SLCO3A1	ENSG00000176463.13	13.36	29.349	-1.08	5.4e-62
LUAD	SLC9A9	ENSG00000181804.14	2.73	6.93	-1.088	2.43e-83
LUAD	SLC2A4	ENSG00000181856.14	0.24	1.71	-1.128	4.58e-91
LUAD	SLC25A10	ENSG00000183048.11	27.131	5.92	2.023	1.37e-169
LUAD	SLC52A2	ENSG00000185803.8	57.551	25.829	1.126	1.62e-95
LUAD	SLC51B	ENSG00000186198.3	0.58	3.13	-1.386	1.32e-29
LUAD	SLC25A29	ENSG00000197119.12	19.99	55.349	-1.425	1.43e-44
LUAD	SLC44A4	ENSG00000204385.10	55.768	14.47	1.876	1.31e-28
LUAD	SLC12A8	ENSG00000221955.10	10.3	3.94	1.194	6.99e-74
LUAD	SLC26A6	ENSG00000225697.10	9.62	26.17	-1.355	1.79e-23
LUAD	SLCO4A1-AS1	ENSG00000232803.1	0.3	1.92	-1.167	8.56e-21
LUAD	SLC22A18AS	ENSG00000254827.5	4.39	0.73	1.639	2.31e-78
LUSC	SLC7A2	ENSG00000003989.16	1.59	7.39	-1.696	3.48e-56
LUSC	SLC25A39	ENSG00000013306.15	164.391	79.489	1.039	3.43e-92
LUSC	SLC11A1	ENSG00000018280.16	9.575	300.422	-4.833	8.87e-203
LUSC	SLC2A3	ENSG00000059804.15	18.09	93.383	-2.306	1.2e-76
LUSC	SLC6A16	ENSG00000063127.15	0.535	4.165	-1.751	1.95e-131
LUSC	SLC9A3R2	ENSG00000065054.13	33.74	298.885	-3.11	1.73e-169
LUSC	SLC9A7	ENSG00000065923.9	5.46	1.29	1.496	2.31e-100
LUSC	SLC6A15	ENSG00000072041.16	2.58	0.095	1.709	1.73e-53
LUSC	SLC4A4	ENSG00000080493.13	0.525	2.91	-1.358	1.09e-90
LUSC	SLCO1A2	ENSG00000084453.16	2.51	0.36	1.368	5.83e-30
LUSC	SLC4A11	ENSG00000088836.12	8.59	1.86	1.745	7.8e-57
LUSC	SLC7A8	ENSG00000092068.18	48.74	23.43	1.026	2.89e-13
LUSC	SLC22A17	ENSG00000092096.14	6.855	16.235	-1.134	1.36e-43
LUSC	SLCO4A1	ENSG00000101187.15	3.795	82.486	-4.122	8.27e-98
LUSC	SLC17A9	ENSG00000101194.17	4.465	14.364	-1.491	1.18e-32
LUSC	SLC52A3	ENSG00000101276.14	5.41	0.98	1.695	5.2e-69
LUSC	SLC7A6	ENSG00000103064.13	7.885	18.246	-1.115	9.24e-52
LUSC	SLC7A5	ENSG00000103257.8	76.709	9.145	2.937	2.02e-130
LUSC	SLC1A5	ENSG00000105281.12	152.778	67.669	1.163	2.24e-63
LUSC	SLC1A1	ENSG00000106688.11	1.54	10.705	-2.204	2.69e-121
LUSC	SLC6A4	ENSG00000108576.9	0.165	32.788	-4.858	2.42e-174
LUSC	SLC9A3R1	ENSG00000109062.9	173.952	26.95	2.646	8.77e-121
LUSC	SLC15A3	ENSG00000110446.9	43.51	99.926	-1.181	5.91e-49
LUSC	SLC35F2	ENSG00000110660.14	10.93	3.255	1.487	2.8e-53
LUSC	SLC38A1	ENSG00000111371.15	27.03	10.83	1.245	2.51e-67
LUSC	SLC1A4	ENSG00000115902.10	23.855	5.475	1.941	3.88e-87
LUSC	SLC2A1	ENSG00000117394.19	547.114	12.43	5.351	6.61e-243
LUSC	SLC19A2	ENSG00000117479.12	6.15	15.975	-1.247	3.72e-61
LUSC	SLC5A9	ENSG00000117834.12	0.12	4.1	-2.187	3.35e-158
LUSC	SLC16A7	ENSG00000118596.11	0.95	3.02	-1.044	3.79e-51
LUSC	SLC46A2	ENSG00000119457.7	0.29	5.655	-2.367	3.64e-77
LUSC	SLC12A4	ENSG00000124067.16	16.235	70.231	-2.047	2.15e-131
LUSC	SLC25A35	ENSG00000125434.10	3.29	7.78	-1.033	9.33e-51
LUSC	SLC44A2	ENSG00000129353.14	67.325	141.102	-1.056	2.75e-56
LUSC	SLC6A8	ENSG00000130821.15	132.922	9.94	3.614	4.63e-145
LUSC	SLC52A1	ENSG00000132517.14	2.235	0.295	1.321	5.4e-63
LUSC	SLC39A11	ENSG00000133195.11	26.764	9.455	1.409	2.26e-102
LUSC	SLC43A3	ENSG00000134802.17	19.028	61.114	-1.633	5.69e-70
LUSC	SLC26A10	ENSG00000135502.16	0.945	5.885	-1.824	5.71e-56
LUSC	SLC9A5	ENSG00000135740.16	0.505	2.91	-1.377	6.39e-69
LUSC	SLC19A3	ENSG00000135917.13	0.48	7.3	-2.488	2.55e-199
LUSC	SLCO2B1	ENSG00000137491.14	11.47	62.335	-2.345	3.38e-98
LUSC	SLC44A5	ENSG00000137968.16	3.465	0.17	1.932	7.03e-102
LUSC	SLC40A1	ENSG00000138449.10	30.045	68.785	-1.169	1.24e-29
LUSC	SLC39A8	ENSG00000138821.12	10.675	99.604	-3.107	1.5e-130
LUSC	SLC46A3	ENSG00000139508.14	4.13	10.01	-1.102	2.33e-71
LUSC	SLC7A1	ENSG00000139514.12	14.895	4.69	1.482	1.09e-69
LUSC	SLC39A6	ENSG00000141424.12	41.4	13.255	1.573	1.32e-99
LUSC	SLC14A1	ENSG00000141469.16	0.29	2.69	-1.516	2.63e-58
LUSC	SLC2A5	ENSG00000142583.17	2.985	0.895	1.072	2.17e-47
LUSC	SLC27A3	ENSG00000143554.13	27.605	82.564	-1.547	2.76e-70
LUSC	SLC22A3	ENSG00000146477.5	1.46	10.995	-2.286	8.41e-43
LUSC	SLC16A2	ENSG00000147100.9	2.905	8.945	-1.349	3.44e-57
LUSC	SLC25A37	ENSG00000147454.13	12.4	56.48	-2.101	2.39e-90
LUSC	SLC39A4	ENSG00000147804.9	59.02	26.715	1.115	1.22e-62
LUSC	SLC25A25	ENSG00000148339.12	10.029	26.695	-1.328	1.79e-57
LUSC	SLC43A1	ENSG00000149150.8	3.16	11.95	-1.638	3.92e-88
LUSC	SLC7A11	ENSG00000151012.13	3.785	1.1	1.188	6.02e-33
LUSC	SLC16A12	ENSG00000152779.13	0.07	2.035	-1.504	4.12e-119
LUSC	SLC25A27	ENSG00000153291.15	1.82	25.575	-3.236	1.94e-115
LUSC	SLC25A28	ENSG00000155287.10	37.699	78.855	-1.045	2.46e-44
LUSC	SLC16A1	ENSG00000155380.11	29.504	4.45	2.485	1.21e-124
LUSC	SLC7A7	ENSG00000155465.18	10.965	47.3	-2.013	9.13e-93
LUSC	SLC6A1	ENSG00000157103.10	0.29	1.615	-1.019	4.42e-76
LUSC	SLC34A2	ENSG00000157765.11	27.426	461.775	-4.025	9.84e-66
LUSC	SLC25A45	ENSG00000162241.12	3.08	7.87	-1.12	1.51e-53
LUSC	SLC1A7	ENSG00000162383.11	0.2	2.44	-1.519	1.59e-123
LUSC	SLC25A34	ENSG00000162461.7	0.39	2.84	-1.466	1e-87
LUSC	SLC22A15	ENSG00000163393.12	1.59	5.595	-1.348	6.8e-77
LUSC	SLC35A1	ENSG00000164414.16	10.38	27.585	-1.329	5.88e-101
LUSC	SLC29A4	ENSG00000164638.10	4.375	0.935	1.474	2.51e-71
LUSC	SLC16A9	ENSG00000165449.11	3.32	0.65	1.389	1.14e-48
LUSC	SLC18A2	ENSG00000165646.11	0.32	3.33	-1.714	6.12e-123
LUSC	SLC39A13	ENSG00000165915.13	22.461	71.09	-1.62	1.87e-91
LUSC	SLC43A2	ENSG00000167703.14	12.585	29.51	-1.167	6.19e-67
LUSC	SLC16A4	ENSG00000168679.17	1.73	7.91	-1.707	5.12e-95
LUSC	SLC16A5	ENSG00000170190.15	7.16	28.255	-1.842	3.02e-90
LUSC	SLC19A1	ENSG00000173638.18	8.705	19.825	-1.102	4.26e-62
LUSC	SLC16A11	ENSG00000174326.11	0.96	3.585	-1.226	2.71e-51
LUSC	SLC26A9	ENSG00000174502.18	0.635	11.98	-2.989	2.02e-79
LUSC	SLCO2A1	ENSG00000174640.12	5.555	132.996	-4.353	2.44e-179
LUSC	SLC35G1	ENSG00000176273.14	4.965	1.88	1.05	2.34e-49
LUSC	SLC25A20	ENSG00000178537.9	7.7	16.979	-1.047	8.75e-52
LUSC	SLC26A11	ENSG00000181045.14	8.58	22.696	-1.307	2.45e-51
LUSC	SLC2A4	ENSG00000181856.14	0.34	1.78	-1.053	3.38e-66
LUSC	SLC25A10	ENSG00000183048.11	27.48	5.76	2.075	7.19e-158
LUSC	SLC24A3	ENSG00000185052.11	2.2	6.01	-1.131	3.52e-47
LUSC	SLC51B	ENSG00000186198.3	0.11	2.99	-1.846	1.04e-145
LUSC	SLC35E2B	ENSG00000189339.11	11.765	28.075	-1.188	2.61e-48
LUSC	SLC25A29	ENSG00000197119.12	14.73	56.515	-1.87	4.15e-70
LUSC	SLC44A4	ENSG00000204385.10	4.31	13.95	-1.493	1.45e-32
LUSC	SLC12A8	ENSG00000221955.10	15.825	3.945	1.767	3.31e-112
LUSC	SLC26A6	ENSG00000225697.10	10.42	26.425	-1.264	8.71e-23
LUSC	SLCO4A1-AS1	ENSG00000232803.1	0.19	2.12	-1.391	3.94e-44
LUSC	SLC22A31	ENSG00000259803.6	2.77	66.837	-4.17	1.42e-90
LUSC	SLC6A14	ENSG00000268104.2	3.705	8.505	-1.015	2.89e-06
OV	SLC7A2	ENSG00000003989.16	2.405	61.697	-4.203	4.94e-74
OV	SLC25A5	ENSG00000005022.5	265.956	104.69	1.337	3.56e-30
OV	SLC25A39	ENSG00000013306.15	143.056	66.981	1.083	6.11e-30
OV	SLC38A5	ENSG00000017483.14	3.75	11.179	-1.359	1.31e-12
OV	SLC45A4	ENSG00000022567.9	17.73	3.665	2.005	3.56e-40
OV	SLC4A8	ENSG00000050438.16	1.155	4.76	-1.418	1.26e-30
OV	SLC2A3	ENSG00000059804.15	7.69	24.855	-1.573	1.65e-17
OV	SLC6A16	ENSG00000063127.15	0.57	7.18	-2.381	8.29e-109
OV	SLC4A11	ENSG00000088836.12	11.77	0.31	3.285	4.76e-49
OV	SLC23A2	ENSG00000089057.14	5.385	38.155	-2.616	3.74e-83
OV	SLC8B1	ENSG00000089060.11	12.53	100.252	-2.904	4.33e-87
OV	SLC7A8	ENSG00000092068.18	22.08	65.839	-1.534	6.02e-27
OV	SLC22A17	ENSG00000092096.14	7.295	41.574	-2.36	1.88e-45
OV	SLC7A4	ENSG00000099960.12	1.51	0.23	1.029	7.85e-15
OV	SLC5A1	ENSG00000100170.9	2.17	0.03	1.622	1.56e-21
OV	SLC25A17	ENSG00000100372.14	11.82	31.339	-1.335	1.04e-50
OV	SLCO4A1	ENSG00000101187.15	1.39	5.23	-1.382	4.66e-22
OV	SLC52A3	ENSG00000101276.14	5.33	0.995	1.666	1.72e-48
OV	SLC25A14	ENSG00000102078.15	7.14	17.935	-1.218	4.82e-40
OV	SLC35A2	ENSG00000102100.14	33.191	9.395	1.718	7.86e-46
OV	SLC9A3R1	ENSG00000109062.9	67.039	10.805	2.527	9.97e-66
OV	SLC22A18	ENSG00000110628.13	22.425	10.117	1.075	1.3e-12
OV	SLC35F2	ENSG00000110660.14	12.695	3.52	1.599	5.7e-43
OV	SLC6A12	ENSG00000111181.12	5.015	0.9	1.663	3.29e-23
OV	SLC38A1	ENSG00000111371.15	25.84	7.455	1.667	7.92e-34
OV	SLC27A6	ENSG00000113396.12	2.035	5.37	-1.07	1.48e-07
OV	SLC25A36	ENSG00000114120.11	24.38	58.199	-1.222	9.91e-29
OV	SLC4A3	ENSG00000114923.16	5.835	155.497	-4.517	1.29e-127
OV	SLC2A1	ENSG00000117394.19	195.624	16.91	3.457	6.13e-63
OV	SLC19A2	ENSG00000117479.12	2.45	14.39	-2.157	9.49e-85
OV	SLC16A7	ENSG00000118596.11	0.15	1.535	-1.14	3.7e-87
OV	SLC12A4	ENSG00000124067.16	9.845	43.374	-2.033	6.29e-67
OV	SLC12A5	ENSG00000124140.12	20.11	1.565	3.041	2.22e-44
OV	SLC25A19	ENSG00000125454.11	14.295	5.97	1.134	8.28e-32
OV	SLC35E1	ENSG00000127526.13	28.479	12.705	1.105	1.08e-21
OV	SLC44A2	ENSG00000129353.14	141.921	43.274	1.691	7.13e-35
OV	SLC27A1	ENSG00000130304.16	15.73	42.219	-1.369	1.13e-22
OV	SLC6A6	ENSG00000131389.16	6.955	47.081	-2.596	2.84e-60
OV	SLC39A11	ENSG00000133195.11	11.62	2.745	1.753	2.88e-43
OV	SLC2A11	ENSG00000133460.19	8.535	20.71	-1.187	7.23e-25
OV	SLC38A2	ENSG00000134294.13	49.555	127.243	-1.343	3.99e-26
OV	SLC26A10	ENSG00000135502.16	0.68	14.505	-3.206	5.48e-105
OV	SLC9A5	ENSG00000135740.16	0.35	2.265	-1.274	1.08e-78
OV	SLC40A1	ENSG00000138449.10	39.87	141.999	-1.807	1.82e-17
OV	SLC7A1	ENSG00000139514.12	12.665	2.39	2.011	3.76e-43
OV	SLC16A3	ENSG00000141526.14	31.895	6.768	2.082	6.3e-30
OV	SLC47A1	ENSG00000142494.13	0.56	7.07	-2.371	3.23e-75
OV	SLC44A3	ENSG00000143036.16	4.21	1.5	1.059	2.45e-16
OV	SLC22A3	ENSG00000146477.5	0.11	19.024	-4.173	9.72e-204
OV	SLC16A2	ENSG00000147100.9	3.735	15.855	-1.832	5.08e-40
OV	SLC25A37	ENSG00000147454.13	8.345	54.292	-2.565	1.6e-88
OV	SLC39A4	ENSG00000147804.9	166.571	22.53	2.832	4.5e-69
OV	SLC25A25	ENSG00000148339.12	4.885	22.869	-2.02	4.55e-51
OV	SLC43A1	ENSG00000149150.8	2.29	23.65	-2.905	1.97e-96
OV	SLC25A27	ENSG00000153291.15	4.29	106.853	-4.35	3.59e-122
OV	SLC25A28	ENSG00000155287.10	22.98	75.381	-1.671	4.43e-81
OV	SLC7A7	ENSG00000155465.18	7.444	2.115	1.439	7.25e-17
OV	SLC6A1	ENSG00000157103.10	0.14	1.74	-1.265	7.43e-86
OV	SLC38A10	ENSG00000157637.12	27.249	63.864	-1.199	1.39e-32
OV	SLC34A2	ENSG00000157765.11	176.227	0.07	7.372	9.83e-121
OV	SLC2A6	ENSG00000160326.13	3.005	0.745	1.199	8.97e-23
OV	SLC1A7	ENSG00000162383.11	0.06	6.34	-2.792	1.23e-228
OV	SLC45A1	ENSG00000162426.14	1.005	4.815	-1.536	2.02e-52
OV	SLC25A34	ENSG00000162461.7	0.705	4.889	-1.788	1.3e-62
OV	SLC16A14	ENSG00000163053.10	0.86	5.005	-1.691	2.22e-59
OV	SLC15A2	ENSG00000163406.10	3.34	1.035	1.093	9.82e-14
OV	SLC51A	ENSG00000163959.9	2.795	9.385	-1.452	8.45e-44
OV	SLC9B2	ENSG00000164038.14	1.765	8.735	-1.816	8e-62
OV	SLC16A9	ENSG00000165449.11	4.315	15.03	-1.593	3.57e-19
OV	SLC18A2	ENSG00000165646.11	0.03	3.405	-2.097	6.46e-100
OV	SLC39A13	ENSG00000165915.13	28.834	62.554	-1.091	4.19e-27
OV	SLC43A2	ENSG00000167703.14	13.38	4.25	1.454	9.07e-26
OV	SLC16A4	ENSG00000168679.17	1.79	13.495	-2.377	2.43e-71
OV	SLC35G2	ENSG00000168917.8	1.42	5.355	-1.393	3.34e-32
OV	SLC50A1	ENSG00000169241.17	64.54	19.09	1.706	1.12e-57
OV	SLC25A33	ENSG00000171612.6	5.62	2.17	1.062	5.76e-26
OV	SLC25A30	ENSG00000174032.16	3.01	9.5	-1.389	7.55e-54
OV	SLC16A13	ENSG00000174327.6	2.525	0.565	1.171	1.26e-31
OV	SLC29A2	ENSG00000174669.11	16.89	1.245	2.994	4.91e-104
OV	SLCO3A1	ENSG00000176463.13	26.485	8.139	1.589	7e-33
OV	SLC36A4	ENSG00000180773.14	2.24	7.115	-1.325	2.99e-30
OV	SLC25A42	ENSG00000181035.13	6.2	23.085	-1.742	2.55e-54
OV	SLC26A11	ENSG00000181045.14	8.615	26.795	-1.531	1.5e-40
OV	SLC9A9	ENSG00000181804.14	1.37	7.855	-1.902	1.52e-78
OV	SLC2A4	ENSG00000181856.14	0.51	2.54	-1.229	1.59e-39
OV	SLC25A10	ENSG00000183048.11	33.994	5.505	2.428	1.38e-79
OV	SLC24A3	ENSG00000185052.11	1.94	12.915	-2.243	5.39e-58
OV	SLC52A2	ENSG00000185803.8	53.699	14.465	1.823	1.3e-57
OV	SLC38A3	ENSG00000188338.14	1.035	6.97	-1.97	3.68e-29
OV	SLC35E2B	ENSG00000189339.11	17.07	43.794	-1.31	7.32e-28
OV	SLC6A9	ENSG00000196517.11	10.85	2.005	1.98	8.09e-30
OV	SLC28A3	ENSG00000197506.7	1.875	0.03	1.481	1.99e-31
OV	SLC44A4	ENSG00000204385.10	30.043	1.74	3.502	1.6e-55
OV	SLC23A3	ENSG00000213901.10	0.59	3.185	-1.396	2.22e-45
OV	SLC35E2	ENSG00000215790.6	3.245	7.75	-1.044	1.43e-15
OV	SLC12A8	ENSG00000221955.10	9.95	0.43	2.937	1.78e-76
OV	SLC26A6	ENSG00000225697.10	6.565	19.6	-1.445	1.65e-37
OV	SLC25A25-AS1	ENSG00000234771.3	1.255	4.67	-1.33	4.85e-36
OV	SLC25A3P1	ENSG00000236253.7	4.544	0	2.471	1.37e-29
OV	SLC25A21-AS1	ENSG00000258708.1	0.95	5.775	-1.797	1.04e-72
OV	SLC22A31	ENSG00000259803.6	0.44	4.61	-1.962	1.91e-35
PAAD	SLC7A2	ENSG00000003989.16	5.45	14.69	-1.283	1.5e-11
PAAD	SLC25A13	ENSG00000004864.13	12.24	4.23	1.34	1.5e-51
PAAD	SLC25A39	ENSG00000013306.15	120.533	52.881	1.174	2.19e-28
PAAD	SLC30A9	ENSG00000014824.13	22.07	7.82	1.387	2.22e-49
PAAD	SLC38A5	ENSG00000017483.14	35.221	129.606	-1.85	2.6e-20
PAAD	SLC11A1	ENSG00000018280.16	13	3.16	1.751	3.02e-13
PAAD	SLC45A4	ENSG00000022567.9	11.41	3.84	1.358	1.52e-33
PAAD	SLC39A9	ENSG00000029364.11	26.17	8.91	1.455	2.02e-65
PAAD	SLC4A7	ENSG00000033867.16	4.44	0.97	1.465	2.84e-40
PAAD	SLC2A3	ENSG00000059804.15	21.88	2.32	2.785	1.09e-43
PAAD	SLC6A16	ENSG00000063127.15	0.62	2.53	-1.124	1.5e-33
PAAD	SLC12A2	ENSG00000064651.13	17.39	2.11	2.564	3.39e-53
PAAD	SLC9A3R2	ENSG00000065054.13	99.421	18.34	2.376	1.8e-57
PAAD	SLC9A7	ENSG00000065923.9	4.61	1.41	1.219	1.65e-46
PAAD	SLC9A3	ENSG00000066230.10	1.39	0.1	1.119	6e-16
PAAD	SLC44A1	ENSG00000070214.15	22.751	4.07	2.228	2.32e-66
PAAD	SLC24A1	ENSG00000074621.13	4.77	1.57	1.167	3.98e-49
PAAD	SLC25A40	ENSG00000075303.12	8.2	3	1.202	6.03e-38
PAAD	SLC25A43	ENSG00000077713.18	8.93	2.56	1.48	9.18e-57
PAAD	SLC1A3	ENSG00000079215.13	5.09	1.31	1.398	1.01e-19
PAAD	SLC35C2	ENSG00000080189.14	40.26	18.39	1.089	5.19e-33
PAAD	SLC4A4	ENSG00000080493.13	14.83	37.16	-1.269	2.02e-10
PAAD	SLC25A24	ENSG00000085491.15	18.5	2.7	2.398	3.42e-62
PAAD	SLC4A11	ENSG00000088836.12	5.85	0.21	2.501	4.06e-54
PAAD	SLC9A1	ENSG00000090020.10	31.741	4.74	2.512	2.82e-66
PAAD	SLC7A4	ENSG00000099960.12	2.09	0.07	1.53	2.48e-43
PAAD	SLC35E4	ENSG00000100036.12	3.45	0.5	1.569	4.63e-61
PAAD	SLC25A1	ENSG00000100075.9	53.02	20.43	1.334	7.21e-36
PAAD	SLC5A1	ENSG00000100170.9	11.07	0.43	3.077	6.27e-52
PAAD	SLC25A17	ENSG00000100372.14	13.57	5.1	1.256	7.78e-56
PAAD	SLCO4A1	ENSG00000101187.15	14.9	2.39	2.23	8.97e-27
PAAD	SLC17A9	ENSG00000101194.17	14.67	2.15	2.315	1.42e-30
PAAD	SLC52A3	ENSG00000101276.14	6.58	0.45	2.386	8.87e-59
PAAD	SLC35A2	ENSG00000102100.14	30.26	8.6	1.703	3.39e-62
PAAD	SLC25A15	ENSG00000102743.14	3.16	7.84	-1.087	2.44e-22
PAAD	SLC38A7	ENSG00000103042.8	6.75	2.32	1.223	5.08e-51
PAAD	SLC7A5	ENSG00000103257.8	15.76	1.38	2.816	2.79e-45
PAAD	SLC39A14	ENSG00000104635.13	38.851	79.049	-1.006	1.19e-14
PAAD	SLC1A5	ENSG00000105281.12	62.782	10.51	2.47	2.42e-46
PAAD	SLC1A1	ENSG00000106688.11	11.05	0.79	2.751	7.92e-50
PAAD	SLC25A11	ENSG00000108528.13	36.39	11.07	1.631	6.84e-60
PAAD	SLC9A3R1	ENSG00000109062.9	83.992	31.021	1.408	1.57e-30
PAAD	SLC2A9	ENSG00000109667.11	2.99	0.73	1.206	4.46e-46
PAAD	SLC1A2	ENSG00000110436.11	0.19	2.98	-1.742	4.32e-62
PAAD	SLC15A3	ENSG00000110446.9	70.141	3.35	4.032	3.32e-72
PAAD	SLC22A18	ENSG00000110628.13	40.26	5.88	2.584	1.93e-26
PAAD	SLC35F2	ENSG00000110660.14	10.83	2.01	1.975	6.3e-47
PAAD	SLC38A1	ENSG00000111371.15	16.44	6.2	1.276	1.16e-24
PAAD	SLC16A10	ENSG00000112394.16	2.15	6.12	-1.177	1.43e-19
PAAD	SLC39A7	ENSG00000112473.16	128.613	51.599	1.301	8.73e-44
PAAD	SLC12A7	ENSG00000113504.19	34.97	11.82	1.488	5.16e-34
PAAD	SLC41A3	ENSG00000114544.15	32.26	14	1.149	1.49e-38
PAAD	SLC35F5	ENSG00000115084.12	30.17	14.33	1.024	2.56e-24
PAAD	SLC9A2	ENSG00000115616.2	1.14	0.01	1.083	6.59e-25
PAAD	SLC25A12	ENSG00000115840.13	9.6	1.8	1.921	2.6e-61
PAAD	SLC2A1	ENSG00000117394.19	131.908	2.82	5.121	4.37e-81
PAAD	SLC35A3	ENSG00000117620.12	10.4	3	1.511	7.1e-43
PAAD	SLC17A5	ENSG00000119899.12	12.15	3.22	1.64	8.23e-59
PAAD	SLC35B1	ENSG00000121073.13	49.329	23.36	1.047	2.19e-37
PAAD	SLC36A1	ENSG00000123643.12	5.43	2.2	1.007	8.57e-25
PAAD	SLC12A5	ENSG00000124140.12	3.35	0.66	1.39	8.38e-26
PAAD	SLC25A19	ENSG00000125454.11	9.14	3.53	1.162	4.95e-37
PAAD	SLC2A4RG	ENSG00000125520.13	55.521	18.34	1.547	6.07e-38
PAAD	SLC25A23	ENSG00000125648.14	26.64	8.97	1.471	1.52e-45
PAAD	SLC10A3	ENSG00000126903.15	29.8	8.52	1.694	2.92e-53
PAAD	SLC44A2	ENSG00000129353.14	91.982	21.029	2.078	2.7e-50
PAAD	SLC27A1	ENSG00000130304.16	15.38	6.4	1.146	1.6e-27
PAAD	SLC6A8	ENSG00000130821.15	30.01	6.28	2.091	8.09e-28
PAAD	SLC35D2	ENSG00000130958.11	36.78	15.82	1.167	3.79e-35
PAAD	SLC6A6	ENSG00000131389.16	23.35	1.26	3.429	4.08e-78
PAAD	SLC39A11	ENSG00000133195.11	25.93	5.73	2.001	4.21e-69
PAAD	SLC43A3	ENSG00000134802.17	25.029	6.17	1.86	3.61e-35
PAAD	SLC37A2	ENSG00000134955.11	5.01	0.58	1.927	1.85e-37
PAAD	SLC19A3	ENSG00000135917.13	2.78	0.7	1.153	2.63e-17
PAAD	SLC41A2	ENSG00000136052.9	13.15	4.38	1.395	9.15e-33
PAAD	SLC31A1	ENSG00000136868.10	10.69	3.91	1.251	3.94e-47
PAAD	SLCO2B1	ENSG00000137491.14	18.98	7.46	1.24	1.69e-16
PAAD	SLC40A1	ENSG00000138449.10	71.639	14.46	2.232	1.4e-40
PAAD	SLC35A5	ENSG00000138459.8	15.42	4.68	1.531	5.8e-55
PAAD	SLC15A4	ENSG00000139370.10	18.26	6.28	1.404	4.13e-42
PAAD	SLC46A3	ENSG00000139508.14	14.11	3.14	1.868	2.37e-54
PAAD	SLC39A5	ENSG00000139540.11	6.1	174.876	-4.631	1.65e-58
PAAD	SLC38A6	ENSG00000139974.15	8.45	2.03	1.641	5.73e-61
PAAD	SLC12A6	ENSG00000140199.11	6.86	2.2	1.296	1.7e-40
PAAD	SLC39A6	ENSG00000141424.12	19.521	6.77	1.401	4.47e-45
PAAD	SLC13A5	ENSG00000141485.15	1.79	0.06	1.396	1.1e-22
PAAD	SLC16A3	ENSG00000141526.14	101.293	1.89	5.146	3.59e-82
PAAD	SLC39A3	ENSG00000141873.10	28.099	7.59	1.76	1.44e-70
PAAD	SLC2A5	ENSG00000142583.17	2.28	0.18	1.475	3.68e-37
PAAD	SLC44A3	ENSG00000143036.16	21.23	9.78	1.044	1.56e-22
PAAD	SLC27A3	ENSG00000143554.13	33.669	8.83	1.818	2.25e-47
PAAD	SLC39A1	ENSG00000143570.17	103.838	17.56	2.498	3.08e-65
PAAD	SLC20A1	ENSG00000144136.10	34.63	10.41	1.643	8.42e-31
PAAD	SLC25A26	ENSG00000144741.17	19.03	8.08	1.141	4.06e-43
PAAD	SLC30A5	ENSG00000145740.18	31.01	14.52	1.044	3.62e-41
PAAD	SLC17A4	ENSG00000146039.10	1.22	7.11	-1.869	2.22e-31
PAAD	SLC18B1	ENSG00000146409.10	9.5	3.55	1.206	1e-41
PAAD	SLC22A3	ENSG00000146477.5	6.21	0.19	2.599	1.78e-53
PAAD	SLC12A9	ENSG00000146828.17	22.13	8.01	1.36	5.53e-44
PAAD	SLC16A2	ENSG00000147100.9	6.85	2.06	1.359	2.04e-43
PAAD	SLC39A4	ENSG00000147804.9	77.288	10.8	2.73	2.53e-44
PAAD	SLC43A1	ENSG00000149150.8	10.15	78.248	-2.829	1.71e-61
PAAD	SLC30A6	ENSG00000152683.14	7.79	3.16	1.079	1.41e-49
PAAD	SLC16A12	ENSG00000152779.13	0.72	7.83	-2.36	5.89e-31
PAAD	SLC25A27	ENSG00000153291.15	4.55	15.27	-1.552	5.92e-26
PAAD	SLC16A1	ENSG00000155380.11	12.01	0.77	2.878	1.41e-74
PAAD	SLC7A7	ENSG00000155465.18	28.919	2.43	3.125	3.09e-63
PAAD	SLC26A2	ENSG00000155850.7	3.67	1.03	1.202	3.52e-50
PAAD	SLC35B2	ENSG00000157593.16	48.11	14.47	1.667	1.05e-59
PAAD	SLC34A2	ENSG00000157765.11	6.46	1.75	1.44	3.46e-12
PAAD	SLC30A2	ENSG00000158014.14	2.2	31.089	-3.326	1.02e-41
PAAD	SLC45A3	ENSG00000158715.5	12.32	0.44	3.209	1.41e-64
PAAD	SLC37A1	ENSG00000160190.13	18.77	2.62	2.449	7.44e-69
PAAD	SLC2A6	ENSG00000160326.13	5.55	0.87	1.808	7.28e-46
PAAD	SLC25A44	ENSG00000160785.13	12.21	3.49	1.557	7.06e-65
PAAD	SLC25A45	ENSG00000162241.12	4.27	15.63	-1.658	1.33e-42
PAAD	SLC45A1	ENSG00000162426.14	1.79	0.36	1.037	1.65e-41
PAAD	SLC30A7	ENSG00000162695.11	6.95	2.82	1.057	2.35e-38
PAAD	SLC4A1AP	ENSG00000163798.13	14.03	5.29	1.257	4.94e-57
PAAD	SLC6A20	ENSG00000163817.15	7	1.33	1.78	1.71e-21
PAAD	SLC9B2	ENSG00000164038.14	13.86	0.95	2.93	7.78e-59
PAAD	SLC25A46	ENSG00000164209.16	13.97	5.77	1.145	4.23e-40
PAAD	SLC35A1	ENSG00000164414.16	19.43	6.04	1.537	5.77e-51
PAAD	SLC25A32	ENSG00000164933.11	9.81	2.93	1.46	1.94e-55
PAAD	SLC39A13	ENSG00000165915.13	38.84	17.99	1.069	1.65e-26
PAAD	SLC27A4	ENSG00000167114.12	20.98	7.89	1.306	1.7e-42
PAAD	SLC43A2	ENSG00000167703.14	14.69	2.63	2.112	1.01e-60
PAAD	SLC3A2	ENSG00000168003.16	114.451	42.461	1.409	9.26e-38
PAAD	SLC16A4	ENSG00000168679.17	8.91	0.39	2.834	1.28e-61
PAAD	SLC50A1	ENSG00000169241.17	65.14	24.981	1.348	4e-29
PAAD	SLC16A5	ENSG00000170190.15	14.2	1.7	2.493	5.9e-44
PAAD	SLC30A1	ENSG00000170385.9	11.55	2.38	1.893	7.34e-60
PAAD	SLC2A14	ENSG00000173262.11	0.14	2.33	-1.546	4.29e-58
PAAD	SLC16A13	ENSG00000174327.6	2.83	0.54	1.314	4.1e-56
PAAD	SLC26A9	ENSG00000174502.18	5.63	0.82	1.865	3.61e-15
PAAD	SLCO2A1	ENSG00000174640.12	18.85	8.08	1.128	1.78e-16
PAAD	SLC35A4	ENSG00000176087.14	40.901	14.04	1.478	1.12e-53
PAAD	SLCO3A1	ENSG00000176463.13	16.429	2.12	2.482	5.39e-60
PAAD	SLC9A9	ENSG00000181804.14	2.49	0.46	1.257	4.47e-33
PAAD	SLC35C1	ENSG00000181830.8	20.98	4.94	1.888	1.64e-58
PAAD	SLC8A1	ENSG00000183023.18	1.37	0.16	1.031	4.47e-29
PAAD	SLC24A3	ENSG00000185052.11	5.93	0.27	2.448	5.96e-71
PAAD	SLC52A2	ENSG00000185803.8	51.431	13.66	1.839	3.17e-53
PAAD	SLC38A3	ENSG00000188338.14	1.37	17.91	-2.996	7.21e-45
PAAD	SLC39A10	ENSG00000196950.13	8.34	3.44	1.073	3.49e-25
PAAD	SLC22A4	ENSG00000197208.5	1.37	0.14	1.056	1.98e-51
PAAD	SLC29A3	ENSG00000198246.7	8.05	1.98	1.603	1.36e-55
PAAD	SLC9A6	ENSG00000198689.9	6.02	1.31	1.604	1.26e-76
PAAD	SLC44A4	ENSG00000204385.10	111.964	3.16	4.763	1.02e-63
PAAD	SLC35B4	ENSG00000205060.10	3.94	1.17	1.187	2.15e-59
PAAD	SLC35F6	ENSG00000213699.8	17.89	4.06	1.9	2.01e-78
PAAD	SLC12A8	ENSG00000221955.10	12.71	4.58	1.297	1.76e-31
PAAD	SLCO4A1-AS1	ENSG00000232803.1	3.83	0.17	2.045	2.08e-30
PAAD	SLC22A18AS	ENSG00000254827.5	3.94	0.07	2.207	2.4e-59
PAAD	SLC22A31	ENSG00000259803.6	0.25	4.73	-2.197	3.54e-26
PAAD	SLC6A14	ENSG00000268104.2	11.3	0.01	3.606	5.74e-48
PRAD	SLC38A5	ENSG00000017483.14	2.3	8.295	-1.494	2.01e-47
PRAD	SLC6A16	ENSG00000063127.15	0.72	3.815	-1.485	1.07e-68
PRAD	SLC12A2	ENSG00000064651.13	25.83	11.239	1.132	1.31e-27
PRAD	SLC9A7	ENSG00000065923.9	9.115	3.62	1.131	1.31e-49
PRAD	SLC4A4	ENSG00000080493.13	45.841	8.665	2.277	9.1e-31
PRAD	SLC4A11	ENSG00000088836.12	1.43	5.29	-1.372	3.18e-42
PRAD	SLC22A17	ENSG00000092096.14	25.065	68.843	-1.422	4.18e-35
PRAD	SLCO4A1	ENSG00000101187.15	1.245	5.07	-1.435	1.33e-40
PRAD	SLC17A9	ENSG00000101194.17	0.52	4.915	-1.96	4.26e-58
PRAD	SLC7A6	ENSG00000103064.13	2.66	10.65	-1.67	6.92e-40
PRAD	SLC30A4	ENSG00000104154.6	49.905	22.178	1.135	3.25e-28
PRAD	SLC2A9	ENSG00000109667.11	2.215	7.46	-1.396	1.09e-45
PRAD	SLC35F2	ENSG00000110660.14	27.88	10.77	1.295	5.15e-39
PRAD	SLC39A7	ENSG00000112473.16	246.517	110.602	1.149	4.24e-49
PRAD	SLC9A2	ENSG00000115616.2	6.58	2.064	1.307	8.05e-41
PRAD	SLC35A3	ENSG00000117620.12	19.65	9.025	1.043	1.51e-25
PRAD	SLC17A5	ENSG00000119899.12	22.665	8.395	1.333	1.66e-37
PRAD	SLC12A4	ENSG00000124067.16	16.475	51.33	-1.582	3.19e-48
PRAD	SLC35E1	ENSG00000127526.13	43.415	20.16	1.07	3e-61
PRAD	SLC6A6	ENSG00000131389.16	2.495	6.715	-1.142	2.49e-30
PRAD	SLC6A11	ENSG00000132164.9	1.98	0.43	1.059	6.35e-23
PRAD	SLC43A3	ENSG00000134802.17	5.16	14.305	-1.313	2.57e-31
PRAD	SLC26A10	ENSG00000135502.16	0.905	16.444	-3.195	9.55e-72
PRAD	SLC27A2	ENSG00000140284.10	9.49	2.885	1.433	9.64e-53
PRAD	SLC39A6	ENSG00000141424.12	145.885	55.943	1.367	6.13e-37
PRAD	SLC14A1	ENSG00000141469.16	11.335	34.353	-1.519	2.69e-07
PRAD	SLC16A3	ENSG00000141526.14	6.355	15.85	-1.196	2.71e-33
PRAD	SLC47A1	ENSG00000142494.13	1.045	5.25	-1.612	4.05e-66
PRAD	SLC2A5	ENSG00000142583.17	1.47	8.695	-1.973	1.69e-16
PRAD	SLC2A12	ENSG00000146411.5	24.685	8.985	1.363	8.55e-29
PRAD	SLC16A2	ENSG00000147100.9	3.89	8.96	-1.026	1.07e-20
PRAD	SLC43A1	ENSG00000149150.8	43.445	14.535	1.517	6.15e-40
PRAD	SLC25A27	ENSG00000153291.15	14.495	66.886	-2.131	4.58e-26
PRAD	SLC25A28	ENSG00000155287.10	35.43	75.279	-1.066	1.36e-57
PRAD	SLC26A2	ENSG00000155850.7	12.71	5.805	1.011	1.1e-19
PRAD	SLC13A3	ENSG00000158296.13	12.555	5.465	1.068	1.79e-33
PRAD	SLC45A3	ENSG00000158715.5	651.535	268.391	1.276	2.08e-33
PRAD	SLC25A34	ENSG00000162461.7	0.39	1.94	-1.081	1.54e-56
PRAD	SLC18A2	ENSG00000165646.11	0.45	3.495	-1.632	6.12e-14
PRAD	SLC39A13	ENSG00000165915.13	24.895	51.996	-1.033	1.82e-44
PRAD	SLC16A5	ENSG00000170190.15	3.06	14.77	-1.958	6.43e-37
PRAD	SLC19A1	ENSG00000173638.18	18.765	7.68	1.187	4.58e-52
PRAD	SLCO2A1	ENSG00000174640.12	15.125	34.476	-1.138	1.28e-16
PRAD	SLCO3A1	ENSG00000176463.13	3.025	8.975	-1.309	1.1e-43
PRAD	SLC2A4	ENSG00000181856.14	2.575	8.92	-1.472	3.32e-20
PRAD	SLC25A10	ENSG00000183048.11	51.049	22.08	1.173	2.31e-57
PRAD	SLC25A29	ENSG00000197119.12	31.635	65.104	-1.018	5.43e-22
PRAD	SLC44A4	ENSG00000204385.10	322.643	132.651	1.276	3.37e-47
PRAD	SLC23A3	ENSG00000213901.10	0.545	2.94	-1.351	7.53e-41
PRAD	SLC12A8	ENSG00000221955.10	9.27	3.595	1.16	3.49e-55
PRAD	SLC26A6	ENSG00000225697.10	12.94	31.659	-1.228	1.76e-06
PRAD	SLC25A25-AS1	ENSG00000234771.3	0.81	3.845	-1.42	4.28e-43
READ	SLC7A2	ENSG00000003989.16	0.43	3.165	-1.542	9.08e-20
READ	SLC25A39	ENSG00000013306.15	163.755	76.399	1.09	5.07e-23
READ	SLC38A5	ENSG00000017483.14	81.693	5.51	3.667	6.26e-35
READ	SLC11A1	ENSG00000018280.16	2.415	6.625	-1.159	0.00055
READ	SLC4A7	ENSG00000033867.16	4.735	10.855	-1.048	1.11e-11
READ	SLC6A16	ENSG00000063127.15	0.13	2.485	-1.625	3.96e-43
READ	SLC12A2	ENSG00000064651.13	78.678	11.755	2.643	2.93e-68
READ	SLC44A1	ENSG00000070214.15	28.04	11.265	1.243	5.76e-20
READ	SLC4A4	ENSG00000080493.13	0.365	1.86	-1.067	1.59e-09
READ	SLC25A24	ENSG00000085491.15	25.479	10.705	1.178	1.58e-15
READ	SLC4A11	ENSG00000088836.12	1.805	0.32	1.087	1.59e-41
READ	SLC22A17	ENSG00000092096.14	2.125	26.865	-3.157	2.26e-46
READ	SLC7A4	ENSG00000099960.12	2.375	0.48	1.189	1.66e-31
READ	SLC35E4	ENSG00000100036.12	7.425	2.74	1.172	2.94e-48
READ	SLC5A1	ENSG00000100170.9	25.815	0.48	4.18	1.67e-29
READ	SLCO4A1	ENSG00000101187.15	40.583	12.625	1.61	1.25e-26
READ	SLC52A3	ENSG00000101276.14	14.35	0.93	2.992	7.34e-30
READ	SLC35A2	ENSG00000102100.14	38.454	11.295	1.682	3.18e-46
READ	SLC25A15	ENSG00000102743.14	10.77	1.5	2.235	2.37e-75
READ	SLC7A5	ENSG00000103257.8	46.894	6.46	2.683	1.16e-37
READ	SLC1A5	ENSG00000105281.12	158.517	29.685	2.378	4.68e-53
READ	SLC6A4	ENSG00000108576.9	1.68	0.11	1.272	6.53e-24
READ	SLC9A3R1	ENSG00000109062.9	79.555	13.31	2.493	2.96e-14
READ	SLC22A18	ENSG00000110628.13	48.546	17.914	1.389	0.0199
READ	SLC35F2	ENSG00000110660.14	15.414	3.96	1.727	8.83e-21
READ	SLC4A3	ENSG00000114923.16	0.385	2.1	-1.162	2.03e-10
READ	SLC35F5	ENSG00000115084.12	36.235	15.16	1.204	1.35e-18
READ	SLC25A12	ENSG00000115840.13	9.045	22.5	-1.226	5.86e-24
READ	SLC1A4	ENSG00000115902.10	15.375	4.745	1.511	1e-50
READ	SLC2A1	ENSG00000117394.19	111.766	16.255	2.708	2.96e-58
READ	SLC35A3	ENSG00000117620.12	23.297	7.28	1.553	1.1e-08
READ	SLC8A2	ENSG00000118160.13	0.19	4.46	-2.198	7.15e-22
READ	SLC12A4	ENSG00000124067.16	9.7	42.784	-2.033	3.8e-19
READ	SLC25A23	ENSG00000125648.14	27.69	66.645	-1.237	1.73e-22
READ	SLC27A1	ENSG00000130304.16	4.975	11.645	-1.082	4.43e-14
READ	SLC35D2	ENSG00000130958.11	46.806	22.675	1.014	6.26e-11
READ	SLC6A6	ENSG00000131389.16	24.735	4.43	2.245	1.09e-62
READ	SLC39A11	ENSG00000133195.11	28.589	5.805	2.12	6.7e-45
READ	SLC26A10	ENSG00000135502.16	0.24	22.125	-4.221	2.96e-43
READ	SLC19A3	ENSG00000135917.13	3.638	1.215	1.066	1.27e-09
READ	SLC31A1	ENSG00000136868.10	18.534	5.825	1.517	1.32e-30
READ	SLC37A4	ENSG00000137700.16	30.674	10.95	1.406	3.48e-12
READ	SLC5A6	ENSG00000138074.14	54.369	18.505	1.505	3.26e-44
READ	SLC3A1	ENSG00000138079.13	6.43	0.65	2.171	7.06e-05
READ	SLC40A1	ENSG00000138449.10	69.055	16.969	1.963	1.16e-19
READ	SLC39A8	ENSG00000138821.12	24.725	4.58	2.205	5.05e-18
READ	SLC7A1	ENSG00000139514.12	25.125	7.64	1.596	9.43e-39
READ	SLC39A5	ENSG00000139540.11	55.871	3.31	3.722	6.59e-08
READ	SLC27A2	ENSG00000140284.10	13.595	0.445	3.336	1.02e-19
READ	SLC16A3	ENSG00000141526.14	57.837	19.72	1.506	7.77e-24
READ	SLC44A3	ENSG00000143036.16	35.625	4.945	2.623	4.58e-22
READ	SLC16A2	ENSG00000147100.9	1.354	6.165	-1.606	3.84e-14
READ	SLC39A4	ENSG00000147804.9	122.11	23.929	2.304	1.84e-15
READ	SLC7A11	ENSG00000151012.13	2.575	0.14	1.649	1.18e-75
READ	SLC25A4	ENSG00000151729.10	15.3	67.749	-2.076	1.45e-25
READ	SLC25A27	ENSG00000153291.15	4.87	34.057	-2.578	5.85e-37
READ	SLC25A28	ENSG00000155287.10	26.655	69.281	-1.346	1e-19
READ	SLC35B2	ENSG00000157593.16	52.638	24.319	1.083	1.07e-37
READ	SLC13A3	ENSG00000158296.13	3.615	0.61	1.519	1.22e-34
READ	SLC45A3	ENSG00000158715.5	6.559	2.465	1.125	4.66e-07
READ	SLC37A1	ENSG00000160190.13	22.995	5.34	1.92	3.48e-10
READ	SLC45A1	ENSG00000162426.14	0.48	4.415	-1.872	5.23e-27
READ	SLC25A34	ENSG00000162461.7	0.34	4.07	-1.92	2.18e-48
READ	SLC6A20	ENSG00000163817.15	3.79	0.08	2.149	3.43e-57
READ	SLC39A13	ENSG00000165915.13	16.99	44.75	-1.347	2.61e-13
READ	SLC3A2	ENSG00000168003.16	128.497	54.526	1.222	1.32e-29
READ	SLC22A11	ENSG00000168065.15	1.105	0.05	1.003	3.12e-52
READ	SLC50A1	ENSG00000169241.17	51.8	23.265	1.122	4.73e-09
READ	SLC33A1	ENSG00000169359.13	17.494	7.925	1.051	5.54e-32
READ	SLC30A1	ENSG00000170385.9	12.935	5.01	1.213	3.74e-22
READ	SLC19A1	ENSG00000173638.18	12.41	5.57	1.029	1.02e-33
READ	SLC16A13	ENSG00000174327.6	4.48	0.93	1.506	3.25e-35
READ	SLCO2A1	ENSG00000174640.12	6.064	16.905	-1.342	4.41e-19
READ	SLC29A2	ENSG00000174669.11	13.99	2.585	2.064	2.57e-16
READ	SLC25A42	ENSG00000181035.13	2.795	8.055	-1.255	3.66e-39
READ	SLC26A11	ENSG00000181045.14	3.945	10.48	-1.215	1.77e-28
READ	SLC9A9	ENSG00000181804.14	0.945	5.82	-1.81	2.11e-40
READ	SLC35C1	ENSG00000181830.8	24.715	9.01	1.361	1.75e-20
READ	SLC2A4	ENSG00000181856.14	1.025	32.66	-4.055	1.93e-35
READ	SLC35D3	ENSG00000182747.4	1.535	0.2	1.079	3.72e-29
READ	SLC25A18	ENSG00000182902.13	0.15	1.4	-1.061	1.57e-18
READ	SLC8A1	ENSG00000183023.18	1.3	4.955	-1.372	5.81e-10
READ	SLC25A10	ENSG00000183048.11	46.339	4.67	3.062	7.29e-24
READ	SLC24A3	ENSG00000185052.11	2.985	10.9	-1.578	1.03e-12
READ	SLC52A2	ENSG00000185803.8	85.906	22.42	1.892	3.19e-53
READ	SLC35F1	ENSG00000196376.10	0.14	1.86	-1.327	8.26e-27
READ	SLC39A10	ENSG00000196950.13	11.723	5.325	1.008	4.56e-36
READ	SLC44A4	ENSG00000204385.10	119.896	4.821	4.376	1.31e-10
READ	SLC12A8	ENSG00000221955.10	10.545	0.69	2.772	6.38e-49
READ	SLC8A1-AS1	ENSG00000227028.6	1.105	3.36	-1.051	9.58e-08
READ	SLCO4A1-AS1	ENSG00000232803.1	10.535	0.7	2.762	7.75e-69
READ	SLC25A21-AS1	ENSG00000258708.1	0.39	1.865	-1.043	1.95e-29
READ	SLC6A14	ENSG00000268104.2	2.475	0.01	1.783	3.15e-42
SKCM	SLC7A2	ENSG00000003989.16	1.01	5.85	-1.769	9.91e-68
SKCM	SLC25A13	ENSG00000004864.13	35.901	15.405	1.17	4.06e-67
SKCM	SLC13A2	ENSG00000007216.14	0	3.455	-2.155	6.7e-141
SKCM	SLC38A5	ENSG00000017483.14	4.39	18.995	-1.891	2.92e-87
SKCM	SLC12A2	ENSG00000064651.13	5.86	21.52	-1.715	1.11e-63
SKCM	SLC6A15	ENSG00000072041.16	16.61	0.955	3.171	1.64e-157
SKCM	SLC15A1	ENSG00000088386.15	0.01	18.425	-4.266	0
SKCM	SLC4A11	ENSG00000088836.12	0.89	12.155	-2.799	9.73e-192
SKCM	SLC23A2	ENSG00000089057.14	18.74	7.315	1.247	1.6e-97
SKCM	SLC8B1	ENSG00000089060.11	10.16	24.8	-1.209	5.24e-149
SKCM	SLC5A1	ENSG00000100170.9	0.02	11.725	-3.641	0
SKCM	SLCO4A1	ENSG00000101187.15	10.13	42.514	-1.967	3.33e-74
SKCM	SLC25A15	ENSG00000102743.14	6.96	1.62	1.603	1.32e-150
SKCM	SLC7A5	ENSG00000103257.8	163.755	16.905	3.202	6.04e-169
SKCM	SLC6A2	ENSG00000103546.18	0	1.08	-1.057	2.23e-121
SKCM	SLC39A14	ENSG00000104635.13	27.971	11.515	1.211	4.02e-28
SKCM	SLC17A7	ENSG00000104888.9	0.42	2.105	-1.129	9.02e-54
SKCM	SLC1A6	ENSG00000105143.12	0.01	7.155	-3.013	2.83e-252
SKCM	SLC15A3	ENSG00000110446.9	53.382	11.13	2.165	2e-94
SKCM	SLC35F2	ENSG00000110660.14	2.39	16.52	-2.37	1.03e-136
SKCM	SLC38A1	ENSG00000111371.15	2.66	17.425	-2.332	1.58e-87
SKCM	SLC16A10	ENSG00000112394.16	1.88	6.49	-1.379	1.25e-60
SKCM	SLC39A7	ENSG00000112473.16	139.661	42.48	1.694	8.66e-224
SKCM	SLC1A4	ENSG00000115902.10	21.52	7.05	1.484	5.82e-78
SKCM	SLC2A1	ENSG00000117394.19	46.349	259.231	-2.458	3.63e-117
SKCM	SLC5A9	ENSG00000117834.12	0.18	2.27	-1.47	8.85e-105
SKCM	SLC16A7	ENSG00000118596.11	0.63	2.435	-1.075	3.33e-48
SKCM	SLC46A2	ENSG00000119457.7	0.08	19.545	-4.25	5.31e-308
SKCM	SLC12A5	ENSG00000124140.12	9.11	0.5	2.753	6.57e-150
SKCM	SLC25A19	ENSG00000125454.11	14.18	4.65	1.426	2.52e-165
SKCM	SLC2A4RG	ENSG00000125520.13	36.65	87.311	-1.23	1.31e-101
SKCM	SLC10A3	ENSG00000126903.15	16.67	36.086	-1.07	7.96e-118
SKCM	SLC44A2	ENSG00000129353.14	42.461	92.799	-1.11	1.11e-84
SKCM	SLC6A8	ENSG00000130821.15	96.542	41.81	1.188	2.33e-58
SKCM	SLC35D2	ENSG00000130958.11	26.379	12.565	1.013	1.86e-94
SKCM	SLC6A6	ENSG00000131389.16	7.42	20.599	-1.359	8.36e-79
SKCM	SLC6A11	ENSG00000132164.9	0.01	3.415	-2.128	7.66e-211
SKCM	SLC52A1	ENSG00000132517.14	0.07	3.92	-2.201	1.95e-201
SKCM	SLC38A2	ENSG00000134294.13	46.801	178.867	-1.912	2.44e-132
SKCM	SLC43A3	ENSG00000134802.17	89.442	30.439	1.524	3.63e-82
SKCM	SLC37A2	ENSG00000134955.11	6.88	41.475	-2.43	1.62e-121
SKCM	SLC26A10	ENSG00000135502.16	0.6	3.28	-1.42	1.68e-56
SKCM	SLC31A2	ENSG00000136867.10	7.23	40.296	-2.327	3.56e-176
SKCM	SLC22A23	ENSG00000137266.14	2.77	16.43	-2.209	9.37e-177
SKCM	SLC44A5	ENSG00000137968.16	0.08	3.875	-2.174	1.68e-86
SKCM	SLC35A5	ENSG00000138459.8	23.079	8.245	1.381	9.21e-93
SKCM	SLC38A6	ENSG00000139974.15	12.86	4.215	1.41	1.8e-137
SKCM	SLC39A6	ENSG00000141424.12	66.008	32.37	1.006	1.95e-51
SKCM	SLC14A1	ENSG00000141469.16	0.22	2.69	-1.597	6.92e-39
SKCM	SLC16A3	ENSG00000141526.14	33.19	7.09	2.079	7.07e-84
SKCM	SLC39A3	ENSG00000141873.10	43.489	12.935	1.675	4.15e-241
SKCM	SLC47A1	ENSG00000142494.13	1.63	7.825	-1.747	1.78e-86
SKCM	SLC20A1	ENSG00000144136.10	38.361	13.615	1.429	1.09e-71
SKCM	SLC10A6	ENSG00000145283.7	0.12	10.15	-3.315	0
SKCM	SLC25A48	ENSG00000145832.12	0.04	2.725	-1.841	2.02e-136
SKCM	SLC18B1	ENSG00000146409.10	18.35	6.785	1.314	6.66e-43
SKCM	SLC2A12	ENSG00000146411.5	0.09	1.95	-1.436	4.29e-152
SKCM	SLC22A3	ENSG00000146477.5	0.22	8.605	-2.977	4.38e-297
SKCM	SLC25A4	ENSG00000151729.10	36.221	12.715	1.44	4.52e-88
SKCM	SLC25A27	ENSG00000153291.15	4.36	31.219	-2.588	6.86e-156
SKCM	SLC25A28	ENSG00000155287.10	23.56	65.271	-1.432	3.74e-206
SKCM	SLC16A1	ENSG00000155380.11	27.331	8.135	1.633	6.98e-118
SKCM	SLC7A7	ENSG00000155465.18	8.55	3.59	1.057	4.64e-37
SKCM	SLC35B2	ENSG00000157593.16	110.982	21.22	2.333	3.53e-285
SKCM	SLC34A2	ENSG00000157765.11	0.02	1.21	-1.115	7.27e-38
SKCM	SLC13A3	ENSG00000158296.13	5.12	1.725	1.167	3.66e-38
SKCM	SLC2A6	ENSG00000160326.13	4.34	0.91	1.483	7.73e-98
SKCM	SLC16A14	ENSG00000163053.10	0.32	3.695	-1.831	1.06e-214
SKCM	SLC22A15	ENSG00000163393.12	0.83	5.45	-1.817	5.11e-147
SKCM	SLC51A	ENSG00000163959.9	2.39	7.855	-1.385	9.44e-189
SKCM	SLC45A2	ENSG00000164175.14	72.579	0.425	5.69	1.26e-172
SKCM	SLC13A4	ENSG00000164707.15	0.17	1.35	-1.006	3.08e-170
SKCM	SLC4A2	ENSG00000164889.12	142.28	47.727	1.556	9.69e-167
SKCM	SLC18A2	ENSG00000165646.11	0.02	2.11	-1.608	5.13e-209
SKCM	SLC39A2	ENSG00000165794.9	0.06	29.25	-4.835	0
SKCM	SLC16A4	ENSG00000168679.17	14.18	0.79	3.084	4.05e-243
SKCM	SLC16A5	ENSG00000170190.15	5.48	13.465	-1.159	1.52e-79
SKCM	SLC23A1	ENSG00000170482.16	0.05	1.28	-1.119	7.2e-170
SKCM	SLC19A1	ENSG00000173638.18	14.77	3.29	1.878	6.34e-181
SKCM	SLC16A11	ENSG00000174326.11	0.14	6.375	-2.694	2.44e-302
SKCM	SLC26A9	ENSG00000174502.18	0.02	3.45	-2.125	9.49e-248
SKCM	SLCO2A1	ENSG00000174640.12	3.32	12.795	-1.675	3.46e-100
SKCM	SLC29A2	ENSG00000174669.11	1.02	3.36	-1.11	1.31e-49
SKCM	SLCO3A1	ENSG00000176463.13	6.33	28.185	-1.993	1.3e-142
SKCM	SLC47A2	ENSG00000180638.17	0.03	2.435	-1.738	7.15e-117
SKCM	SLC9A9	ENSG00000181804.14	2.02	8.47	-1.649	1.72e-138
SKCM	SLC35C1	ENSG00000181830.8	11.7	4.335	1.251	1.71e-101
SKCM	SLC2A4	ENSG00000181856.14	0.29	3.245	-1.718	2.34e-132
SKCM	SLC24A3	ENSG00000185052.11	0.27	5.76	-2.412	4.05e-188
SKCM	SLC52A2	ENSG00000185803.8	62.991	25.829	1.254	2.68e-127
SKCM	SLC24A5	ENSG00000188467.10	59.141	1.17	4.793	1.57e-172
SKCM	SLC4A5	ENSG00000188687.15	0.55	2.12	-1.009	2.16e-109
SKCM	SLC6A9	ENSG00000196517.11	2.72	40.809	-3.49	4.49e-216
SKCM	SLC6A17	ENSG00000197106.6	7.96	2.15	1.508	1.12e-34
SKCM	SLC25A29	ENSG00000197119.12	12.77	43.115	-1.68	1.87e-169
SKCM	SLC22A5	ENSG00000197375.12	3.36	10.405	-1.387	4.35e-141
SKCM	SLC2A10	ENSG00000197496.5	6.98	2.92	1.025	2.31e-30
SKCM	SLC28A3	ENSG00000197506.7	0.13	9.275	-3.185	3.29e-270
SKCM	SLC35B4	ENSG00000205060.10	13.18	1.755	2.364	4.15e-284
SKCM	SLC23A3	ENSG00000213901.10	0.38	1.97	-1.106	2.68e-97
SKCM	SLCO4A1-AS1	ENSG00000232803.1	19.76	7.64	1.265	8.47e-20
SKCM	SLC25A25-AS1	ENSG00000234771.3	0.46	5.23	-2.093	1.95e-304
SKCM	SLC6A14	ENSG00000268104.2	0	2.69	-1.884	2.25e-141
STAD	SLC25A39	ENSG00000013306.15	132.899	62.171	1.084	5.99e-39
STAD	SLC45A4	ENSG00000022567.9	17.815	5.47	1.54	1.82e-41
STAD	SLC39A9	ENSG00000029364.11	28.145	12.03	1.161	1.72e-54
STAD	SLC6A16	ENSG00000063127.15	0.38	1.78	-1.01	2.26e-46
STAD	SLC12A2	ENSG00000064651.13	33.185	12.51	1.339	2.18e-20
STAD	SLC9A3	ENSG00000066230.10	3.73	17.39	-1.959	0.000206
STAD	SLC44A1	ENSG00000070214.15	26.25	7.71	1.646	1.23e-65
STAD	SLC25A40	ENSG00000075303.12	11.75	4.72	1.156	6.61e-44
STAD	SLC25A43	ENSG00000077713.18	12.99	3.77	1.552	8.17e-63
STAD	SLC25A24	ENSG00000085491.15	25.905	7.1	1.732	3.42e-74
STAD	SLC4A11	ENSG00000088836.12	5.835	0.63	2.068	2.41e-36
STAD	SLC7A8	ENSG00000092068.18	14.68	30.45	-1.004	2.53e-15
STAD	SLC22A17	ENSG00000092096.14	3.235	11.56	-1.568	1.24e-28
STAD	SLC5A1	ENSG00000100170.9	11.695	0.33	3.255	1.78e-28
STAD	SLC52A3	ENSG00000101276.14	11.38	1.81	2.139	1.97e-59
STAD	SLC35A2	ENSG00000102100.14	28.964	10.7	1.357	1.12e-62
STAD	SLC25A15	ENSG00000102743.14	5.815	1.96	1.203	1.02e-41
STAD	SLC7A5	ENSG00000103257.8	31.08	14.7	1.031	3.71e-08
STAD	SLC1A5	ENSG00000105281.12	65.73	28.23	1.191	5.39e-26
STAD	SLC5A5	ENSG00000105641.3	0.22	5.99	-2.518	3.64e-23
STAD	SLC35F2	ENSG00000110660.14	9.905	3.31	1.339	1.85e-33
STAD	SLC38A1	ENSG00000111371.15	25.585	8.16	1.537	1.81e-15
STAD	SLC1A4	ENSG00000115902.10	11.915	5.25	1.047	2.22e-32
STAD	SLC2A1	ENSG00000117394.19	72.263	14.73	2.22	1.72e-41
STAD	SLC35A3	ENSG00000117620.12	16.92	7.24	1.121	4.87e-25
STAD	SLC25A51	ENSG00000122696.12	9.265	3.93	1.058	5.98e-47
STAD	SLC35E1	ENSG00000127526.13	28.465	13.7	1.003	2.56e-45
STAD	SLC6A6	ENSG00000131389.16	14.945	6.47	1.094	1.71e-35
STAD	SLC43A3	ENSG00000134802.17	28.665	10.05	1.425	8.51e-18
STAD	SLC37A2	ENSG00000134955.11	4.005	1.43	1.042	3.65e-15
STAD	SLC26A10	ENSG00000135502.16	0.26	2.59	-1.511	1.48e-51
STAD	SLC19A3	ENSG00000135917.13	1.92	0.27	1.201	4.91e-21
STAD	SLC31A1	ENSG00000136868.10	17.505	7.54	1.116	2.31e-28
STAD	SLCO2B1	ENSG00000137491.14	25.765	7.03	1.737	7.22e-32
STAD	SLC3A1	ENSG00000138079.13	1.84	0.39	1.031	1.1e-11
STAD	SLC40A1	ENSG00000138449.10	67.787	17.05	1.93	1.78e-38
STAD	SLC39A8	ENSG00000138821.12	8.245	1.48	1.898	2.62e-57
STAD	SLC46A3	ENSG00000139508.14	9.755	4.33	1.013	4.72e-16
STAD	SLC7A1	ENSG00000139514.12	21.541	6.67	1.555	1.52e-44
STAD	SLC39A5	ENSG00000139540.11	11.41	0.36	3.19	4.52e-36
STAD	SLC27A2	ENSG00000140284.10	7.24	0.4	2.557	2.58e-63
STAD	SLC39A6	ENSG00000141424.12	17.21	7.62	1.079	1.45e-33
STAD	SLC16A3	ENSG00000141526.14	41.54	14.69	1.439	6.3e-32
STAD	SLC2A5	ENSG00000142583.17	1.9	0.42	1.03	6.51e-07
[truncated: 632 more rows]

## Sheet: Table S3
Table S3. Differentially expressed SLC genes (DESGs) shared in different cancer types.
DESG	number_cancer_type
SLC25A27	23
SLC39A4	19
SLC2A4	19
SLC2A1	19
SLC26A10	19
SLC16A3	19
SLCO4A1	18
SLCO2A1	18
SLC7A2	18
SLC52A2	18
SLC35F2	18
SLC9A9	17
SLC6A6	17
SLC16A2	17
SLC12A8	17
SLC44A4	16
SLC39A8	16
SLC1A4	16
SLC16A7	16
SLC12A5	16
SLC11A1	16
SLCO2B1	15
SLC7A5	15
SLC6A16	15
SLC50A1	15
SLC4A11	15
SLC43A3	15
SLC39A14	15
SLC39A13	15
SLC38A5	15
SLC25A39	15
SLC25A34	15
SLC25A25	15
SLC25A10	15
SLC24A3	15
SLC52A3	14
SLC40A1	14
SLC39A11	14
SLC37A1	14
SLC29A2	14
SLC27A2	14
SLC26A6	14
SLC25A37	14
SLC25A29	14
SLC22A17	14
SLC16A5	14
SLC16A1	14
SLC12A4	14
SLCO3A1	13
SLC7A8	13
SLC7A7	13
SLC6A8	13
SLC44A3	13
SLC43A1	13
SLC39A7	13
SLC38A1	13
SLC35A2	13
SLC34A2	13
SLC2A5	13
SLC2A3	13
SLC25A28	13
SLC1A5	13
SLC19A1	13
SLC17A9	13
SLC9A3R1	12
SLC7A6	12
SLC47A1	12
SLC44A1	12
SLC25A4	12
SLC16A9	12
SLC16A4	12
SLC9A7	11
SLC45A1	11
SLC29A4	11
SLC27A3	11
SLC27A1	11
SLC25A5	11
SLC25A23	11
SLC25A15	11
SLC23A2	11
SLC22A3	11
SLC19A2	11
SLC14A1	11
SLC12A6	11
SLC9A3R2	10
SLC8A1	10
SLC6A1	10
SLC4A3	10
SLC46A3	10
SLC43A2	10
SLC3A2	10
SLC39A6	10
SLC38A2	10
SLC2A6	10
SLC25A42	10
SLC25A33	10
SLC25A21-AS1	10
SLC1A7	10
SLC1A3	10
SLC15A3	10
SLC12A2	10
SLC9A2	9
SLC8A1-AS1	9
SLC7A1	9
SLC5A1	9
SLC4A7	9
SLC45A3	9
SLC3A1	9
SLC39A3	9
SLC37A2	9
SLC35B2	9
SLC31A1	9
SLC29A1	9
SLC27A6	9
SLC26A9	9
SLC23A3	9
SLC17A7	9
SLC13A3	9
SLC6A14	8
SLC51A	8
SLC4A4	8
SLC44A5	8
SLC35F6	8
SLC35D2	8
SLC35A3	8
SLC2A10	8
SLC28A3	8
SLC26A2	8
SLC25A35	8
SLC25A25-AS1	8
SLC25A18	8
SLC25A13	8
SLC1A1	8
SLC16A12	8
SLC16A11	8
SLC16A10	8
SLCO4A1-AS1	7
SLC9B2	7
SLC7A11	7
SLC41A2	7
SLC41A1	7
SLC39A9	7
SLC39A10	7
SLC39A1	7
SLC38A6	7
SLC37A4	7
SLC37A3	7
SLC35G2	7
SLC35E2B	7
SLC35E2	7
SLC35A5	7
SLC30A6	7
SLC2A9	7
SLC27A5	7
SLC26A11	7
SLC25A45	7
SLC25A36	7
SLC25A24	7
SLC25A19	7
SLC25A17	7
SLC25A12	7
SLC23A1	7
SLC20A1	7
SLC12A7	7
SLC8A2	6
SLC7A4	6
SLC6A20	6
SLC5A6	6
SLC51B	6
SLC4A2	6
SLC45A4	6
SLC44A2	6
SLC39A5	6
SLC38A7	6
SLC38A3	6
SLC38A11	6
SLC35F5	6
SLC35E1	6
SLC35D1	6
SLC35C1	6
SLC35A1	6
SLC30A7	6
SLC30A3	6
SLC30A1	6
SLC2A12	6
SLC29A3	6
SLC26A8	6
SLC26A1	6
SLC25A43	6
SLC25A1	6
SLC24A4	6
SLC22A15	6
SLC19A3	6
SLC18A2	6
SLC16A13	6
SLC15A4	6
SLC15A2	6
SLC13A4	6
SLCO1A2	5
SLC9A3	5
SLC6A13	5
SLC6A12	5
SLC5A9	5
SLC5A10	5
SLC4A8	5
SLC4A5	5
SLC4A1	5
SLC47A2	5
SLC46A1	5
SLC41A3	5
SLC38A10	5
SLC36A4	5
SLC35G1	5
SLC35B4	5
SLC33A1	5
SLC31A2	5
SLC30A2	5
SLC30A10	5
SLC27A4	5
SLC26A4	5
SLC25A48	5
SLC25A32	5
SLC25A22	5
SLC25A20	5
SLC22A4	5
SLC22A31	5
SLC22A23	5
SLC18B1	5
SLC15A1	5
SLC13A5	5
SLC13A2	5
SLC12A9	5
SLCO4C1	4
SLCO1B3	4
SLC9A8	4
SLC9A5	4
SLC7A3	4
SLC6A9	4
SLC6A4	4
SLC6A11	4
SLC5A3	4
SLC5A2	4
SLC52A1	4
SLC48A1	4
SLC46A2	4
SLC38A9	4
SLC36A2	4
SLC35F3	4
SLC35E4	4
SLC35E3	4
SLC35B1	4
SLC35A4	4
SLC34A3	4
SLC30A5	4
SLC30A4	4
SLC2A8	4
SLC2A4RG	4
SLC2A14	4
SLC26A7	4
SLC25A6	4
SLC25A46	4
SLC25A41	4
SLC25A40	4
SLC25A30	4
SLC25A21	4
SLC25A14	4
SLC25A11	4
SLC22A7	4
SLC22A18AS	4
SLC22A18	4
SLC16A6	4
SLC12A3	4
SLC10A6	4
SLC9A6	3
SLC9A4	3
SLC8B1	3
SLC7A10	3
SLC6A19	3
SLC6A17	3
SLC6A15	3
SLC5A8	3
SLC5A5	3
SLC5A11	3
SLC4A9	3
SLC4A1AP	3
SLC39A2	3
SLC38A4	3
SLC35F1	3
SLC34A1	3
SLC30A9	3
SLC2A13	3
SLC2A11	3
SLC28A1	3
SLC26A4-AS1	3
SLC25A44	3
SLC25A3	3
SLC25A26	3
SLC25A24P1	3
SLC25A16	3
SLC24A1	3
SLC22A8	3
SLC22A6	3
SLC22A16	3
SLC22A12	3
SLC1A6	3
SLC1A2	3
SLC16A1-AS1	3
SLC16A14	3
SLC12A1	3
SLC10A4	3
SLC10A3	3
SLCO1C1	2
SLC9B1	2
SLC9A1	2
SLC7A9	2
SLC7A6OS	2
SLC7A5P2	2
SLC6A3	2
SLC6A2	2
SLC6A10P	2
SLC5A4	2
SLC5A12	2
SLC4A10	2
SLC45A2	2
SLC38A8	2
SLC36A1	2
SLC35E1P1	2
SLC35C2	2
SLC35B3	2
SLC2A1-AS1	2
SLC25A5P1	2
SLC25A5-AS1	2
SLC25A53	2
SLC25A51	2
SLC25A3P1	2
SLC25A39P1	2
SLC25A38	2
SLC22A5	2
SLC22A20	2
SLC22A13	2
SLC22A11	2
SLC20A2	2
SLC17A5	2
SLC17A4	2
SLC17A3	2
SLC17A1	2
SLC11A2	2
SLC10A7	2
SLCO6A1	1
SLCO5A1	1
SLC9C2	1
SLC9C1	1
SLC8A3	1
SLC7A14	1
SLC7A11-AS1	1
SLC6A7	1
SLC6A6P1	1
SLC6A5	1
SLC39A12	1
SLC36A3	1
SLC35G6	1
SLC35G5	1
SLC35G3	1
SLC35F4	1
SLC35D3	1
SLC32A1	1
SLC30A8	1
SLC2A3P1	1
SLC2A2	1
SLC25A52	1
SLC25A51P1	1
SLC25A47P1	1
SLC25A47	1
SLC25A31	1
SLC25A30-AS1	1
SLC25A2	1
SLC25A1P3	1
SLC24A5	1
SLC24A2	1
SLC22A2	1
SLC22A14	1
SLC22A1	1
SLC17A6	1
SLC17A2	1
SLC16A8	1
SLC16A12-AS1	1
SLC14A2-AS1	1
SLC13A1	1
SLC10A2	1
SLC10A1	1

## Sheet: Table S4
Table S4. Survival related SLC genes (SRSGs) in all TCGA cancer types.
gene	cancertype	hazard_ratio	p_value
SLC11A1	ACC	1.37	0.042
SLC12A2	ACC	1.37	0.0322
SLC12A4	ACC	1.46	0.00792
SLC16A13	ACC	1.45	0.00385
SLC16A1	ACC	2.12	0.000413
SLC17A7	ACC	1.68	0.000538
SLC17A9	ACC	1.48	0.0287
SLC19A1	ACC	2.01	1.71e-05
SLC1A4	ACC	1.43	0.0107
SLC1A5	ACC	1.64	0.00452
SLC20A1	ACC	1.91	4.56e-06
SLC22A11	ACC	1.62	0.000328
SLC22A14	ACC	1.31	0.0462
SLC22A16	ACC	1.48	0.00554
SLC22A18AS	ACC	1.73	0.00121
SLC22A3	ACC	2.12	0.00653
SLC23A3	ACC	1.75	0.000774
SLC25A15	ACC	1.6	0.00913
SLC25A17	ACC	1.48	0.0068
SLC25A19	ACC	1.52	0.00683
SLC25A1	ACC	1.42	0.00798
SLC25A22	ACC	1.4	0.00951
SLC25A23	ACC	1.31	0.0385
SLC25A25	ACC	1.43	0.00652
SLC25A28	ACC	1.85	0.000496
SLC25A29	ACC	1.49	0.031
SLC25A33	ACC	1.52	0.00214
SLC25A39	ACC	2.05	0.000245
SLC25A43	ACC	2.7	4.32e-06
SLC25A44	ACC	1.58	0.0107
SLC26A10	ACC	2.05	6.09e-06
SLC26A11	ACC	2.01	0.00605
SLC26A6	ACC	1.86	4.47e-06
SLC27A3	ACC	1.43	0.0034
SLC27A4	ACC	1.8	4.4e-05
SLC2A1	ACC	1.76	0.000654
SLC2A3	ACC	1.58	0.00269
SLC2A6	ACC	1.31	0.0291
SLC30A1	ACC	1.36	0.0224
SLC30A6	ACC	1.5	0.0147
SLC30A7	ACC	1.74	0.00101
SLC34A3	ACC	1.38	0.0385
SLC35A1	ACC	1.38	0.0262
SLC35B1	ACC	1.66	0.00274
SLC35B4	ACC	1.74	0.00468
SLC35D2	ACC	1.45	0.00255
SLC35F2	ACC	1.83	0.00159
SLC36A1	ACC	1.41	0.028
SLC36A4	ACC	1.64	0.00183
SLC37A4	ACC	1.45	0.0201
SLC39A10	ACC	1.52	0.0102
SLC39A5	ACC	1.55	0.0254
SLC39A7	ACC	1.34	0.038
SLC3A2	ACC	1.47	0.00459
SLC41A1	ACC	1.45	0.0112
SLC5A2	ACC	1.39	0.0124
SLC5A3	ACC	1.38	0.0394
SLC5A6	ACC	1.39	0.0157
SLC6A7	ACC	2.08	0.000838
SLC6A9	ACC	1.9	0.0012
SLC7A11	ACC	2.08	2.51e-06
SLC7A1	ACC	1.6	0.000502
SLC7A2	ACC	1.58	0.00515
SLC7A5	ACC	1.67	0.0034
SLC7A9	ACC	1.59	0.00269
SLC9A5	ACC	2.01	5.44e-05
SLC16A12	BLCA	1.18	0.00382
SLC16A1	BLCA	1.14	0.00725
SLC17A7	BLCA	1.17	0.00287
SLC1A4	BLCA	1.15	0.0292
SLC22A11	BLCA	1.19	0.00223
SLC22A3	BLCA	1.21	0.000854
SLC24A3	BLCA	1.22	0.000214
SLC25A11	BLCA	1.14	0.0147
SLC25A15	BLCA	1.16	0.0128
SLC25A20	BLCA	1.17	0.0116
SLC25A30	BLCA	1.17	0.0104
SLC25A32	BLCA	1.12	0.0366
SLC25A43	BLCA	1.11	0.0487
SLC2A3	BLCA	1.2	0.000626
SLC30A3	BLCA	1.15	0.0057
SLC36A4	BLCA	1.17	0.00288
SLC39A14	BLCA	1.26	0.000398
SLC45A1	BLCA	1.22	0.000701
SLC47A1	BLCA	1.25	0.00169
SLC4A1AP	BLCA	1.14	0.0133
SLC6A9	BLCA	1.16	0.0073
SLC7A1	BLCA	1.13	0.023
SLC7A5P1	BLCA	1.19	0.00382
SLC7A6	BLCA	1.27	1.11e-05
SLC8A1	BLCA	1.14	0.0163
SLC9A3R1	BLCA	1.17	0.00736
SLC9A9	BLCA	1.14	0.0178
SLCO3A1	BLCA	1.12	0.0234
SLC10A1	BRCA	1.17	0.0151
SLC10A7	BRCA	1.17	0.0078
SLC11A2	BRCA	1.14	0.0266
SLC12A4	BRCA	1.18	0.00815
SLC12A6	BRCA	1.14	0.0184
SLC14A2	BRCA	1.14	0.0306
SLC15A4	BRCA	1.2	0.00299
SLC16A4	BRCA	1.18	0.0195
SLC17A5	BRCA	1.25	0.000686
SLC17A7	BRCA	1.19	0.00272
SLC19A1	BRCA	1.15	0.021
SLC1A3	BRCA	1.27	0.000397
SLC1A7	BRCA	1.15	0.017
SLC22A23	BRCA	1.15	0.0243
SLC22A3	BRCA	1.2	0.00477
SLC23A2	BRCA	1.19	0.00304
SLC24A1	BRCA	1.13	0.0288
SLC24A4	BRCA	1.12	0.0493
SLC25A16	BRCA	1.16	0.0198
SLC25A1	BRCA	1.11	0.0495
SLC25A20	BRCA	1.15	0.02
SLC25A26	BRCA	1.13	0.0277
SLC25A30	BRCA	1.13	0.0386
SLC25A32	BRCA	1.23	0.00103
SLC25A33	BRCA	1.17	0.014
SLC25A34	BRCA	1.18	0.00578
SLC25A36	BRCA	1.17	0.00554
SLC25A43	BRCA	1.24	0.0025
SLC25A46	BRCA	1.11	0.0357
SLC25A4	BRCA	1.16	0.0185
SLC26A2	BRCA	1.18	0.00695
SLC28A1	BRCA	1.15	0.0188
SLC2A3	BRCA	1.17	0.00783
SLC35A4	BRCA	1.15	0.0203
SLC35A5	BRCA	1.16	0.00689
SLC35B4	BRCA	1.15	0.0194
SLC36A4	BRCA	1.15	0.0141
SLC38A2	BRCA	1.23	0.000714
SLC38A3	BRCA	1.17	0.0487
SLC38A4	BRCA	1.15	0.0175
SLC38A9	BRCA	1.12	0.0377
SLC41A1	BRCA	1.17	0.00641
SLC41A2	BRCA	1.16	0.0109
SLC41A3	BRCA	1.13	0.0268
SLC43A3	BRCA	1.19	0.00937
SLC46A3	BRCA	1.14	0.0277
SLC48A1	BRCA	1.16	0.0175
SLC4A4	BRCA	1.17	0.0181
SLC5A12	BRCA	1.13	0.037
SLC5A3	BRCA	1.15	0.0159
SLC5A4	BRCA	1.19	0.00231
SLC6A1	BRCA	1.14	0.0443
SLC6A3	BRCA	1.31	0.000161
SLC7A6	BRCA	1.23	0.000659
SLC7A6OS	BRCA	1.13	0.0305
SLC8A1	BRCA	1.18	0.00824
SLC9A6	BRCA	1.16	0.00621
SLC9A9	BRCA	1.18	0.00765
SLCO2A1	BRCA	1.2	0.0122
SLCO2B1	BRCA	1.2	0.00693
SLCO4A1	BRCA	1.17	0.0129
SLC11A2	CESC	1.23	0.0206
SLC16A3	CESC	1.4	0.0219
SLC17A5	CESC	1.28	0.0316
SLC22A13	CESC	1.24	0.0399
SLC22A15	CESC	1.21	0.0302
SLC22A3	CESC	1.31	0.00474
SLC23A2	CESC	1.28	0.0164
SLC25A24	CESC	1.23	0.034
SLC30A10	CESC	1.28	0.0265
SLC30A1	CESC	1.21	0.0295
SLC35B2	CESC	1.21	0.0285
SLC35F2	CESC	1.26	0.0102
SLC35F5	CESC	1.24	0.0195
SLC39A10	CESC	1.24	0.0192
SLC39A14	CESC	1.29	0.0161
SLC39A1	CESC	1.41	0.00053
SLC39A7	CESC	1.21	0.0463
SLC41A1	CESC	1.25	0.0263
SLC41A2	CESC	1.2	0.0354
SLC5A6	CESC	1.23	0.0444
SLC6A1	CESC	1.32	0.0131
SLC7A10	CESC	1.46	0.00117
SLC7A1	CESC	1.37	0.00784
SLCO1C1	CESC	1.28	0.0259
SLC25A27	CHOL	1.65	0.0133
SLC25A4	CHOL	1.46	0.0358
SLC14A1	COAD	1.19	0.0338
SLC16A8	COAD	1.42	0.000435
SLC17A7	COAD	1.18	0.0382
SLC23A2	COAD	1.42	0.0143
SLC24A3	COAD	1.24	0.0432
SLC25A28	COAD	1.25	0.0105
SLC26A10	COAD	1.45	0.000245
SLC30A3	COAD	1.3	0.00962
SLC43A3	COAD	1.29	0.00352
SLC45A1	COAD	1.33	0.00619
SLC46A2	COAD	1.3	0.00488
SLC5A4	COAD	1.25	0.0313
SLC6A1	COAD	1.3	0.00814
SLCO3A1	COAD	1.22	0.0415
SLC13A5	DLBC	5.67	0.0104
SLC16A13	DLBC	2.25	0.0367
SLC16A5	DLBC	3.45	0.019
SLC22A15	DLBC	2.76	0.00825
SLC25A34	DLBC	1.76	0.0406
SLC34A1	DLBC	1.87	0.0481
SLC40A1	DLBC	2.5	0.0175
SLC7A8	DLBC	14.3	0.00193
SLCO4C1	DLBC	2.08	0.025
SLC38A10	ESCA	1.21	0.0325
SLC10A1	GBM	1.29	0.0418
SLC16A11	GBM	1.27	0.00302
SLC16A13	GBM	1.29	0.0135
SLC16A3	GBM	1.28	0.00366
SLC16A5	GBM	1.77	0.0223
SLC17A9	GBM	1.44	0.00016
SLC22A13	GBM	1.29	0.0109
SLC22A16	GBM	1.15	0.0241
SLC22A18AS	GBM	1.26	0.00586
SLC22A18	GBM	1.31	0.00525
SLC25A20	GBM	1.32	0.000987
SLC25A22	GBM	1.2	0.0125
SLC25A39	GBM	1.25	0.0348
SLC25A43	GBM	1.18	0.0232
SLC27A3	GBM	1.16	0.0225
SLC2A9	GBM	1.25	0.0143
SLC35B4	GBM	1.45	0.0273
SLC35C2	GBM	1.2	0.0245
SLC39A14	GBM	1.19	0.0284
SLC39A1	GBM	1.16	0.0422
SLC39A4	GBM	1.37	0.0285
SLC43A3	GBM	1.42	0.00049
SLC44A4	GBM	2.05	0.00219
SLC46A1	GBM	1.18	0.0368
SLC46A2	GBM	1.28	0.000584
SLC47A2	GBM	2.48	0.0307
SLC6A6	GBM	1.24	0.00207
SLC9A1	GBM	1.28	0.00417
SLC25A39	HNSC	1.13	0.0387
SLC25A5	HNSC	1.17	0.0179
SLC2A3	HNSC	1.11	0.0282
SLC30A10	HNSC	1.15	0.0394
SLC37A4	HNSC	1.17	0.0385
SLC39A11	HNSC	1.12	0.0343
SLC7A5	HNSC	1.19	0.0498
SLC12A9	KICH	1.8	0.0358
SLC13A4	KICH	1.59	0.0384
SLC16A1	KICH	3.3	5.82e-05
SLC19A1	KICH	2.25	0.00554
SLC22A14	KICH	1.47	0.0339
SLC22A16	KICH	1.58	0.0373
SLC24A3	KICH	1.84	0.0198
SLC25A13	KICH	1.48	0.0461
SLC25A32	KICH	1.7	0.0191
SLC25A37	KICH	1.92	0.0125
SLC25A43	KICH	2.21	0.0096
SLC26A2	KICH	1.61	0.0407
SLC26A6	KICH	2.39	0.000214
SLC27A2	KICH	1.77	0.0315
SLC27A3	KICH	1.97	0.0107
SLC28A2	KICH	2.09	0.0181
SLC2A1	KICH	2.02	0.00925
SLC30A5	KICH	1.77	0.00948
SLC35B1	KICH	2.14	0.00474
SLC35F2	KICH	1.77	0.00717
SLC36A1	KICH	3.23	0.000251
SLC38A9	KICH	1.95	0.00528
SLC39A11	KICH	1.66	0.0415
SLC46A2	KICH	1.77	0.0316
SLC7A11	KICH	1.87	0.00947
SLC7A2	KICH	1.82	0.0341
SLC9A9	KICH	1.85	0.0283
SLC11A1	KIRC	1.2	0.00123
SLC13A4	KIRC	1.21	0.000478
SLC17A9	KIRC	1.35	2.22e-08
SLC19A1	KIRC	1.22	8.31e-05
SLC1A5	KIRC	1.57	2.62e-06
SLC20A1	KIRC	1.18	0.00735
SLC22A1	KIRC	1.18	0.00212
SLC25A19	KIRC	1.32	8.28e-05
SLC25A22	KIRC	1.44	0.000367
SLC25A29	KIRC	1.2	0.00405
SLC25A2	KIRC	1.3	1.05e-05
SLC25A37	KIRC	1.26	5.79e-05
SLC25A39	KIRC	1.14	0.0307
SLC26A10	KIRC	1.18	0.000781
SLC26A6	KIRC	1.33	1.83e-05
SLC28A3	KIRC	1.4	0.000372
SLC2A6	KIRC	1.36	4.02e-05
SLC30A3	KIRC	1.12	0.0409
SLC35A2	KIRC	1.17	0.038
SLC35C2	KIRC	1.27	0.000352
SLC35E4	KIRC	1.27	0.00118
SLC38A10	KIRC	1.22	0.00175
SLC43A3	KIRC	1.23	0.00145
SLC4A2	KIRC	1.22	0.00173
SLC5A6	KIRC	1.51	1.89e-07
SLC6A16	KIRC	1.11	0.0372
SLC6A7	KIRC	1.36	4.7e-05
SLC7A11	KIRC	1.22	0.0127
SLC7A5	KIRC	1.39	2.6e-07
SLC7A6	KIRC	1.13	0.0407
SLC9A1	KIRC	1.35	2.75e-05
SLC9A5	KIRC	1.23	0.000139
SLC13A5	KIRP	1.43	0.000621
SLC14A2	KIRP	1.22	0.0276
SLC16A14	KIRP	1.32	0.018
SLC16A1	KIRP	1.6	0.000638
SLC17A7	KIRP	1.43	0.00193
SLC1A7	KIRP	1.43	0.0016
SLC25A32	KIRP	1.79	3.78e-05
SLC2A1	KIRP	1.41	0.00134
SLC30A10	KIRP	1.43	0.048
SLC30A3	KIRP	1.61	5.55e-07
SLC30A5	KIRP	1.37	0.011
SLC30A6	KIRP	1.32	0.0135
SLC35A2	KIRP	1.4	0.0117
SLC35E4	KIRP	1.56	0.00122
SLC35F2	KIRP	1.32	0.0334
SLC36A1	KIRP	1.3	0.0237
SLC38A10	KIRP	1.38	0.00597
SLC39A11	KIRP	1.31	0.0255
SLC39A14	KIRP	1.48	0.000657
SLC39A2	KIRP	1.3	0.0451
SLC5A2	KIRP	1.4	0.000636
SLC5A4	KIRP	1.22	0.0316
SLC5A6	KIRP	1.5	0.00254
SLC6A11	KIRP	1.56	0.00304
SLC6A1	KIRP	1.24	0.0494
SLC6A3	KIRP	1.35	0.0127
SLC7A10	KIRP	1.38	0.0298
SLC7A11	KIRP	1.48	1.03e-05
SLC7A1	KIRP	1.28	0.0348
SLC7A2	KIRP	1.33	0.0188
SLC7A5	KIRP	1.52	0.000345
SLC7A6	KIRP	1.3	0.0343
SLC9A5	KIRP	1.29	0.0305
SLCO1C1	KIRP	1.28	0.0358
SLC11A1	LAML	1.17	0.0352
SLC12A4	LAML	1.21	0.0178
SLC16A13	LAML	1.19	0.0286
SLC16A3	LAML	1.29	0.00539
SLC1A5	LAML	1.3	0.0386
SLC1A7	LAML	1.4	0.000597
SLC22A14	LAML	1.21	0.00247
SLC22A18AS	LAML	1.35	0.00724
SLC22A18	LAML	1.26	0.0267
SLC22A1	LAML	1.21	0.00597
SLC25A22	LAML	1.22	0.0151
SLC25A28	LAML	1.56	0.00122
SLC25A44	LAML	1.21	0.0483
SLC25A45	LAML	1.35	0.0257
SLC27A4	LAML	1.61	0.00109
SLC29A2	LAML	1.36	0.000531
SLC29A3	LAML	1.3	0.00846
SLC2A5	LAML	1.42	0.0275
SLC34A1	LAML	1.23	0.0304
SLC35A4	LAML	1.25	0.00299
SLC35E4	LAML	1.29	0.00126
SLC37A1	LAML	1.25	0.0272
SLC38A10	LAML	1.18	0.0417
SLC39A4	LAML	1.47	0.00129
SLC41A1	LAML	1.23	0.007
SLC44A1	LAML	1.2	0.00871
SLC44A2	LAML	1.4	0.000743
SLC45A1	LAML	2.27	0.00701
SLC46A1	LAML	1.21	0.0456
SLC48A1	LAML	1.38	0.000528
SLC5A6	LAML	1.3	0.043
SLC6A16	LAML	1.34	0.0098
SLC6A6	LAML	1.44	0.0382
SLC7A11	LAML	1.24	0.0149
SLC7A8	LAML	1.61	0.0456
SLC8A1	LAML	1.23	0.000513
SLC9A1	LAML	1.45	0.000235
SLC9A6	LAML	1.29	0.0117
SLC9A9	LAML	1.17	0.0201
SLCO3A1	LAML	1.23	0.0492
SLCO4A1	LAML	1.37	0.00315
SLC10A7	LGG	1.29	0.000603
SLC11A1	LGG	1.52	1.69e-07
SLC12A2	LGG	1.24	0.0299
SLC12A7	LGG	1.5	2.65e-07
SLC12A9	LGG	1.44	0.000611
SLC15A1	LGG	1.41	0.0404
SLC15A4	LGG	1.26	0.00275
SLC16A11	LGG	1.4	3.47e-05
SLC16A12	LGG	1.23	0.00988
SLC16A13	LGG	1.23	0.0268
SLC16A1	LGG	2.28	3.92e-08
SLC16A3	LGG	1.41	1.25e-05
SLC16A4	LGG	1.97	4.92e-09
SLC16A5	LGG	2.72	0.000235
SLC17A3	LGG	1.48	0.00536
SLC17A9	LGG	1.78	1.78e-08
SLC1A5	LGG	1.42	0.00543
SLC20A1	LGG	1.51	7.67e-07
SLC22A15	LGG	1.26	7.74e-05
SLC22A18	LGG	2.04	1.4e-07
SLC22A1	LGG	1.19	0.0129
SLC22A23	LGG	1.41	0.00544
SLC23A3	LGG	1.42	0.0342
SLC24A1	LGG	1.46	2.2e-05
SLC24A5	LGG	1.42	0.000441
SLC25A10	LGG	1.59	0.000754
SLC25A13	LGG	1.43	9.19e-07
SLC25A19	LGG	1.43	3.14e-07
SLC25A20	LGG	1.31	2.93e-06
SLC25A24	LGG	3.18	3.19e-14
SLC25A25	LGG	1.43	0.0191
SLC25A30	LGG	1.57	4.7e-08
SLC25A35	LGG	1.52	2.31e-06
SLC25A37	LGG	1.52	3.36e-08
SLC25A39	LGG	1.46	0.000283
SLC25A40	LGG	1.26	0.00362
SLC25A43	LGG	2.22	1.39e-21
SLC25A45	LGG	1.91	8.13e-18
SLC26A2	LGG	1.57	2.21e-11
SLC26A4	LGG	1.22	0.00964
SLC26A6	LGG	1.34	0.000188
SLC27A3	LGG	1.55	8.24e-14
SLC27A4	LGG	1.28	0.00218
SLC2A3	LGG	1.23	0.00272
SLC2A4RG	LGG	1.67	1.55e-08
SLC2A8	LGG	1.28	0.0277
SLC2A9	LGG	1.88	2.98e-11
SLC30A5	LGG	1.73	4.86e-14
SLC30A6	LGG	1.53	6.46e-09
SLC30A7	LGG	1.86	3.08e-14
SLC31A2	LGG	1.16	0.022
SLC34A2	LGG	1.75	2.01e-07
SLC35A1	LGG	1.24	0.029
SLC35A2	LGG	1.89	6.83e-13
SLC35A4	LGG	1.28	0.000592
SLC35B1	LGG	1.28	0.00121
SLC35B4	LGG	1.76	0.0213
SLC35C2	LGG	1.43	7.8e-06
SLC35D2	LGG	1.47	1.25e-08
SLC35E1	LGG	1.23	0.00945
SLC35F5	LGG	1.65	2.27e-11
SLC36A4	LGG	1.41	0.00164
SLC37A1	LGG	1.5	0.00024
SLC37A2	LGG	1.43	1.04e-06
SLC37A4	LGG	1.21	0.0376
SLC38A10	LGG	1.17	0.0293
SLC38A11	LGG	1.45	0.0022
SLC38A6	LGG	1.55	1.81e-10
SLC38A9	LGG	1.41	2.54e-05
SLC39A1	LGG	1.45	8.2e-09
SLC39A4	LGG	2.23	0.00421
SLC39A7	LGG	1.48	2.58e-05
SLC3A2	LGG	1.6	0.000754
SLC40A1	LGG	1.29	0.0154
SLC41A2	LGG	1.27	0.0056
SLC43A3	LGG	1.61	1.83e-12
SLC47A1	LGG	1.64	1.79e-09
SLC47A2	LGG	1.53	0.000419
SLC4A2	LGG	1.49	3.97e-09
SLC4A7	LGG	1.54	4.06e-08
SLC5A3	LGG	1.34	0.000451
SLC5A6	LGG	1.81	1.01e-09
SLC5A9	LGG	1.29	0.00774
SLC6A16	LGG	1.35	4.91e-05
SLC6A6	LGG	1.44	0.000693
SLC7A6	LGG	1.34	0.000419
SLC7A9	LGG	1.2	0.0184
SLC9A1	LGG	1.49	9.7e-06
SLC9A8	LGG	1.24	0.0282
SLCO2A1	LGG	1.57	5.06e-06
SLCO3A1	LGG	1.26	0.00432
SLC11A1	LIHC	1.29	0.00115
SLC12A2	LIHC	1.22	0.00809
SLC15A4	LIHC	1.17	0.0107
SLC16A3	LIHC	1.32	0.000153
SLC17A7	LIHC	1.22	0.016
SLC1A5	LIHC	1.58	1.72e-07
SLC22A15	LIHC	1.19	0.00148
SLC25A17	LIHC	1.19	0.0112
SLC25A19	LIHC	1.27	0.000198
SLC25A22	LIHC	1.22	0.00183
SLC25A24	LIHC	1.58	5.19e-05
SLC25A39	LIHC	1.13	0.0341
SLC25A3	LIHC	1.11	0.0406
SLC25A40	LIHC	1.19	0.0461
SLC26A2	LIHC	1.29	0.0316
SLC27A4	LIHC	1.15	0.0182
SLC29A2	LIHC	1.25	0.00214
SLC29A3	LIHC	1.31	3.33e-05
SLC2A11	LIHC	1.25	0.0295
SLC2A1	LIHC	2.12	6.28e-05
SLC30A5	LIHC	1.24	0.0057
SLC30A6	LIHC	1.26	0.00322
SLC30A8	LIHC	1.39	0.00107
SLC34A2	LIHC	1.24	0.00457
SLC35A4	LIHC	1.19	0.0153
SLC35C2	LIHC	1.13	0.0486
SLC35E4	LIHC	1.28	0.00523
SLC36A1	LIHC	1.39	0.000136
SLC37A2	LIHC	1.25	0.012
SLC38A1	LIHC	1.33	0.00306
SLC38A6	LIHC	1.19	0.00122
SLC39A10	LIHC	1.41	0.00543
SLC39A1	LIHC	1.19	0.00137
SLC3A1	LIHC	1.15	0.0279
SLC41A3	LIHC	1.35	4.78e-05
SLC48A1	LIHC	1.32	0.000311
SLC4A1AP	LIHC	1.44	7.91e-06
SLC5A12	LIHC	1.15	0.011
SLC6A3	LIHC	1.21	0.0354
SLC6A6	LIHC	1.22	0.0401
SLC7A11	LIHC	1.24	0.000336
SLC7A1	LIHC	1.79	0.000444
SLC7A6OS	LIHC	1.34	0.00611
SLC7A8	LIHC	1.56	0.00105
SLC9A9	LIHC	1.24	0.00808
SLCO4C1	LIHC	1.17	0.00346
SLC16A13	LUAD	1.18	0.00861
SLC16A1	LUAD	1.25	0.000131
SLC16A3	LUAD	1.23	0.00794
SLC25A17	LUAD	1.12	0.0367
SLC25A1	LUAD	1.15	0.011
SLC25A3	LUAD	1.16	0.0058
SLC25A5	LUAD	1.13	0.0499
SLC27A4	LUAD	1.16	0.0056
SLC27A5	LUAD	1.14	0.0356
SLC2A1	LUAD	1.2	0.000459
SLC35A1	LUAD	1.13	0.0215
SLC35E3	LUAD	1.11	0.0494
SLC38A1	LUAD	1.13	0.0376
SLC39A14	LUAD	1.15	0.0188
SLC39A1	LUAD	1.25	0.000383
SLC3A2	LUAD	1.2	0.0011
SLC44A1	LUAD	1.17	0.0219
SLC6A8	LUAD	1.15	0.0391
SLC7A11	LUAD	1.12	0.0422
SLC7A5	LUAD	1.18	0.00727
SLCO4A1	LUAD	1.16	0.00767
SLC12A4	LUSC	1.15	0.00184
SLC14A1	LUSC	1.15	0.00425
SLC16A12	LUSC	1.12	0.0342
SLC16A4	LUSC	1.19	0.00153
SLC16A5	LUSC	1.13	0.029
SLC19A2	LUSC	1.15	0.0178
SLC1A7	LUSC	1.12	0.0285
SLC22A10	LUSC	1.21	0.0455
SLC22A3	LUSC	1.22	0.000217
SLC24A3	LUSC	1.19	0.00266
SLC24A4	LUSC	1.12	0.0141
SLC24A5	LUSC	1.32	0.000153
SLC25A30	LUSC	1.12	0.0474
SLC25A37	LUSC	1.11	0.0395
SLC34A2	LUSC	1.24	0.0072
SLC35A1	LUSC	1.16	0.00182
SLC35A4	LUSC	1.12	0.0224
SLC37A1	LUSC	1.15	0.0174
SLC41A2	LUSC	1.14	0.017
SLC43A3	LUSC	1.14	0.00812
SLC46A2	LUSC	1.16	0.00781
SLC46A3	LUSC	1.14	0.0172
SLC5A4	LUSC	1.13	0.0104
SLC5A9	LUSC	1.13	0.00649
SLC6A1	LUSC	1.16	0.00563
SLC6A3	LUSC	1.15	0.015
SLC8A1	LUSC	1.14	0.0192
SLCO2A1	LUSC	1.16	0.00173
SLCO2B1	LUSC	1.16	0.0013
SLC15A4	MESO	1.5	0.000559
SLC16A3	MESO	1.39	0.00817
SLC17A7	MESO	1.31	0.00639
SLC17A9	MESO	1.31	0.0356
SLC19A1	MESO	1.42	0.000333
SLC1A3	MESO	1.41	0.0105
SLC1A4	MESO	1.62	0.00352
SLC1A5	MESO	1.59	9.84e-05
SLC20A1	MESO	1.42	0.00276
SLC22A14	MESO	1.49	4.51e-05
SLC22A3	MESO	1.25	0.0147
SLC23A2	MESO	1.35	0.0107
SLC23A3	MESO	1.27	0.0274
SLC25A10	MESO	1.44	0.0103
SLC25A15	MESO	1.31	0.0154
SLC25A22	MESO	1.34	0.00636
SLC25A32	MESO	1.39	0.000288
SLC25A37	MESO	1.4	0.000376
SLC25A39	MESO	1.28	0.0105
SLC25A44	MESO	1.31	0.0182
SLC25A46	MESO	1.27	0.0269
SLC26A10	MESO	2.03	0.00197
SLC26A6	MESO	1.56	7.01e-05
SLC27A4	MESO	1.38	0.00639
SLC2A13	MESO	1.38	0.0122
SLC2A1	MESO	1.49	0.00019
SLC2A3	MESO	1.54	0.000203
SLC2A4RG	MESO	1.28	0.0455
SLC30A3	MESO	1.34	0.00212
SLC35B2	MESO	1.35	0.00796
SLC35B4	MESO	1.35	0.0045
SLC35C2	MESO	1.27	0.0333
SLC35D2	MESO	1.28	0.0446
SLC35E4	MESO	1.22	0.0463
SLC35F2	MESO	1.33	0.028
SLC38A1	MESO	1.45	0.0113
SLC38A3	MESO	1.34	0.0182
SLC38A7	MESO	1.22	0.0333
SLC39A10	MESO	1.44	0.000736
SLC39A14	MESO	1.41	0.000171
SLC39A3	MESO	1.3	0.00305
SLC3A2	MESO	1.33	0.014
SLC43A3	MESO	1.57	0.00121
SLC44A2	MESO	1.21	0.0322
SLC4A11	MESO	1.41	0.0055
SLC4A7	MESO	1.35	0.00444
SLC5A2	MESO	1.26	0.0182
SLC5A6	MESO	1.52	0.000774
SLC6A1	MESO	1.3	0.00978
SLC6A8	MESO	1.62	0.00477
SLC7A11	MESO	1.25	0.0177
SLC7A1	MESO	1.6	0.000338
SLC7A5	MESO	1.77	1.7e-05
SLC7A5P1	MESO	1.31	0.00398
SLC9A1	MESO	1.44	0.00202
SLC9A5	MESO	1.42	0.000647
SLCO2A1	MESO	1.39	0.00012
SLC12A9	OV	1.13	0.00384
SLC17A7	OV	1.11	0.017
SLC1A7	OV	1.15	0.0306
SLC22A2	OV	1.15	0.0219
SLC22A3	OV	1.25	0.00552
SLC23A2	OV	1.12	0.0266
SLC36A1	OV	1.13	0.0287
SLC4A11	OV	1.16	0.014
SLC11A1	PAAD	1.37	0.00428
SLC16A1	PAAD	1.41	0.000904
SLC16A3	PAAD	1.36	0.00383
SLC16A4	PAAD	1.24	0.0469
SLC16A5	PAAD	1.29	0.00514
SLC1A3	PAAD	1.19	0.0374
SLC1A5	PAAD	1.28	0.0153
SLC20A1	PAAD	1.2	0.0298
SLC22A18AS	PAAD	1.31	0.00671
SLC22A3	PAAD	1.28	0.0301
SLC25A37	PAAD	1.24	0.0145
SLC28A3	PAAD	1.42	0.0144
SLC2A1	PAAD	1.29	0.00396
SLC2A5	PAAD	1.23	0.0361
SLC30A1	PAAD	1.18	0.0465
SLC30A6	PAAD	1.23	0.0217
SLC30A7	PAAD	1.18	0.0488
SLC34A2	PAAD	1.64	0.00346
SLC35A2	PAAD	1.22	0.0217
SLC35F2	PAAD	1.42	0.000197
SLC35F5	PAAD	1.21	0.0216
SLC38A1	PAAD	1.23	0.0436
SLC38A2	PAAD	1.19	0.046
SLC39A10	PAAD	1.22	0.026
SLC39A1	PAAD	1.2	0.0265
SLC3A1	PAAD	1.58	0.0339
SLC44A1	PAAD	1.28	0.00833
SLC44A2	PAAD	1.36	0.000835
SLC5A3	PAAD	1.36	0.000993
SLC6A20	PAAD	2.35	0.00783
SLC7A11	PAAD	1.21	0.0396
SLCO3A1	PAAD	1.31	0.00778
SLC16A13	PCPG	3.34	0.0016
SLC19A1	PCPG	2.63	0.0402
SLC22A18AS	PCPG	2.29	0.00481
SLC24A1	PCPG	1.93	0.0472
SLC25A29	PCPG	2.11	0.0297
SLC25A5	PCPG	2.27	0.0321
SLC26A6	PCPG	2.03	0.0427
SLC39A11	PCPG	2.04	0.0478
SLC39A2	PCPG	2.01	0.0443
SLC44A1	PCPG	6.61	0.00662
SLC4A11	PCPG	2.72	0.00043
SLC5A3	PCPG	2.4	0.0117
SLC23A3	PRAD	2.52	0.00502
SLC25A14	PRAD	1.96	0.0341
SLC25A19	PRAD	2.25	0.00171
SLC25A29	PRAD	2.48	0.049
SLC7A6OS	PRAD	1.89	0.0324
SLC27A4	READ	1.64	0.0455
SLC16A1	SARC	1.35	0.0044
SLC17A5	SARC	1.18	0.0344
SLC19A1	SARC	1.39	1.03e-05
SLC1A5	SARC	1.2	0.03
SLC25A17	SARC	1.18	0.021
SLC25A22	SARC	1.27	0.00196
SLC25A24	SARC	1.24	0.0104
SLC25A32	SARC	1.22	0.0145
SLC25A33	SARC	1.28	0.00563
SLC25A39	SARC	1.21	0.0205
SLC26A6	SARC	1.28	0.00346
SLC2A1	SARC	1.26	0.00388
SLC30A7	SARC	1.16	0.0449
SLC35B2	SARC	1.27	0.00355
SLC39A4	SARC	1.21	0.0495
SLC39A7	SARC	1.19	0.0434
SLC5A3	SARC	1.23	0.00356
SLC5A6	SARC	1.27	0.00446
SLC7A10	SARC	1.22	0.0229
SLC7A11	SARC	1.2	0.0366
SLC7A5	SARC	1.33	0.00478
SLC9A3	SARC	1.21	0.0116
SLC9A5	SARC	1.26	0.0124
SLC15A1	SKCM	1.3	0.000135
SLC19A1	SKCM	1.15	0.0162
SLC25A10	SKCM	1.22	0.00564
SLC25A15	SKCM	1.2	0.00409
SLC25A23	SKCM	1.13	0.033
SLC25A39	SKCM	1.17	0.00511
SLC25A3	SKCM	1.25	2.17e-05
SLC27A4	SKCM	1.23	0.000142
SLC2A1	SKCM	1.17	0.0169
SLC34A1	SKCM	1.25	0.0012
SLC35A4	SKCM	1.16	0.0088
SLC38A7	SKCM	1.2	0.00411
SLC39A1	SKCM	1.12	0.0496
SLC3A2	SKCM	1.19	0.0198
SLC47A2	SKCM	1.2	0.00463
SLC6A9	SKCM	1.14	0.0192
SLC7A1	SKCM	1.2	0.0154
SLC7A2	SKCM	1.12	0.0466
SLC7A4	SKCM	1.15	0.0022
SLC7A5	SKCM	1.27	0.0253
SLC7A6	SKCM	1.15	0.0442
SLC7A8	SKCM	1.15	0.016
SLC9A1	SKCM	1.13	0.0416
SLC13A5	STAD	1.14	0.034
SLC16A12	STAD	1.18	0.0178
SLC17A7	STAD	1.21	0.00138
SLC22A16	STAD	1.19	0.00195
SLC22A2	STAD	1.19	0.0147
SLC24A3	STAD	1.19	0.0123
SLC26A10	STAD	1.17	0.0109
SLC2A3	STAD	1.24	0.00084
SLC30A3	STAD	1.18	0.00454
SLC30A8	STAD	1.19	0.00719
SLC36A4	STAD	1.12	0.0411
SLC38A6	STAD	1.13	0.0446
SLC45A1	STAD	1.19	0.00845
SLC47A1	STAD	1.16	0.0457
SLC6A13	STAD	1.2	0.0241
SLC7A10	STAD	1.26	0.000496
SLC7A2	STAD	1.24	0.00037
SLC8A1	STAD	1.18	0.0127
SLCO1C1	STAD	1.2	0.00951
SLCO2A1	STAD	1.18	0.0189
SLC11A1	TGCT	2.25	0.0447
SLC37A2	TGCT	3.47	0.0357
SLC12A6	THCA	1.56	0.0411
SLC12A7	THCA	1.64	0.0341
SLC12A9	THCA	2.11	0.0013
SLC13A5	THCA	1.51	0.0356
SLC16A5	THCA	1.67	0.0192
SLC17A7	THCA	1.47	0.0417
SLC19A1	THCA	1.5	0.00719
SLC22A14	THCA	1.51	0.0361
SLC24A3	THCA	1.7	0.00719
SLC25A10	THCA	1.97	0.00424
SLC25A1	THCA	1.52	0.0218
SLC25A22	THCA	2.23	0.00771
SLC25A25	THCA	1.51	0.0226
SLC25A33	THCA	1.42	0.0145
SLC25A36	THCA	1.59	0.0164
SLC25A43	THCA	2.39	0.0108
SLC25A46	THCA	1.75	0.00448
SLC26A1	THCA	1.66	0.0235
SLC27A5	THCA	1.81	0.0333
SLC2A4RG	THCA	1.83	0.00433
SLC2A8	THCA	1.49	0.0182
SLC2A9	THCA	1.56	0.0361
SLC30A7	THCA	1.61	0.0408
SLC30A9	THCA	1.73	0.0128
SLC35A2	THCA	1.84	0.0173
SLC35A4	THCA	1.49	0.0217
SLC35E1	THCA	1.64	0.0337
SLC35E2	THCA	1.68	0.0138
SLC35E3	THCA	1.98	0.00151
SLC36A4	THCA	1.59	0.0234
SLC38A7	THCA	1.58	0.0333
SLC39A11	THCA	1.64	0.011
SLC39A1	THCA	1.7	0.0378
SLC39A7	THCA	1.69	0.0238
SLC4A8	THCA	1.63	0.0258
SLC7A11	THCA	1.55	0.0491
SLC9A3	THCA	2.06	0.00467
SLC9A6	THCA	1.68	0.0257
SLC9A8	THCA	1.53	0.0457
SLC11A1	THYM	1.88	0.021
SLC16A6	THYM	2.01	0.0392
SLC1A3	THYM	1.82	0.0213
SLC22A18	THYM	2.53	0.0365
SLC25A22	THYM	1.87	0.0277
SLC25A23	THYM	2.35	0.0148
SLC26A8	THYM	1.91	0.0476
SLC30A10	THYM	2.08	0.0456
SLC35D2	THYM	1.99	0.0434
SLC37A4	THYM	2.16	0.0112
SLC5A9	THYM	2.13	0.0402
SLC6A12	THYM	2.89	0.00278
SLC7A11	THYM	1.64	0.0401
SLC12A7	UCEC	1.36	0.0372
SLC22A15	UCEC	1.47	0.00689
SLC25A19	UCEC	1.48	0.00882
SLC25A43	UCEC	1.48	0.0384
SLC35F5	UCEC	1.26	0.0368
SLC3A1	UCEC	1.48	0.0231
SLC7A10	UCEC	1.32	0.0408
SLC35D2	UCS	1.41	0.0107
SLC11A2	UVM	1.6	0.00161
SLC12A9	UVM	1.9	0.000359
SLC16A6	UVM	4.32	0.0106
SLC16A8	UVM	3.9	0.00852
SLC17A5	UVM	1.5	0.0106
SLC17A9	UVM	1.93	0.000485
SLC1A4	UVM	1.55	0.0077
SLC1A5	UVM	1.9	0.0207
SLC22A18	UVM	2.69	0.00112
SLC23A2	UVM	1.88	0.0123
SLC25A13	UVM	1.46	0.0346
SLC25A17	UVM	1.55	0.0198
SLC25A19	UVM	2.19	0.000228
SLC25A22	UVM	1.45	0.0275
SLC25A32	UVM	1.49	0.00905
SLC25A45	UVM	1.89	0.0186
SLC25A46	UVM	1.62	0.0104
SLC26A11	UVM	1.86	0.0119
SLC26A8	UVM	1.39	0.0299
SLC27A3	UVM	2.14	0.000565
SLC27A4	UVM	1.59	0.0157
SLC29A3	UVM	1.81	0.0168
SLC2A3	UVM	1.54	0.0354
SLC2A4RG	UVM	2.2	0.00373
SLC2A6	UVM	1.38	0.0355
SLC30A5	UVM	1.67	0.00734
SLC30A6	UVM	1.7	0.00246
SLC30A7	UVM	1.67	0.0266
SLC35A2	UVM	1.49	0.0451
SLC35A4	UVM	1.55	0.0193
SLC35B1	UVM	1.84	0.000596
SLC35E3	UVM	1.5	0.00693
SLC35F5	UVM	1.75	0.000765
SLC36A1	UVM	2.37	0.000145
SLC36A4	UVM	1.6	0.0169
SLC38A2	UVM	2.02	0.00202
SLC38A3	UVM	1.78	0.0049
SLC38A6	UVM	2.61	0.000223
SLC38A7	UVM	1.52	0.0358
SLC38A9	UVM	1.55	0.00482
SLC39A11	UVM	2.26	0.000879
SLC39A14	UVM	2.94	0.000376
SLC39A1	UVM	1.81	0.0002
SLC39A4	UVM	2.08	0.00412
SLC41A1	UVM	1.62	0.00972
SLC46A1	UVM	1.93	0.000446
SLC47A1	UVM	2.74	6.6e-05
SLC4A11	UVM	2.06	0.00098
SLC4A1AP	UVM	1.42	0.0363
SLC4A2	UVM	2.25	0.00467
SLC5A4	UVM	1.51	0.0236
SLC5A6	UVM	2.17	0.00132
SLC6A1	UVM	1.34	0.0285
SLC6A3	UVM	3.32	0.000304
SLC7A1	UVM	1.99	0.0352
SLC7A6	UVM	1.8	0.00121

## Sheet: Table S5
Table S5. PD-L1 related SLC genes (PRSGs) in all TCGA cancer types.
cancertype	PD-L1	SLC_gene	spearman correlation coefficient	pvalue
ACC	CD274	SLC39A10	-0.317778	0.00431965
ACC	CD274	SLC12A6	0.551231	1.4063e-07
ACC	CD274	SLC17A7	-0.31952	0.00410025
ACC	CD274	SLC22A13	0.324056	0.00357497
ACC	CD274	SLC22A11	-0.314797	0.00471921
ACC	CD274	SLC15A4	0.345738	0.00180328
ACC	CD274	SLC44A2	-0.343825	0.00191928
ACC	CD274	SLC9A3R1	0.301005	0.00702678
ACC	CD274	SLC16A6	0.339032	0.00224001
ACC	CD274	SLC26A10	-0.312595	0.00503521
ACC	CD274	SLC26A11	-0.475279	9.59525e-06
ACC	CD274	SLC30A10	-0.473922	1.02565e-05
ACC	CD274	SLC15A3	0.358042	0.00119639
ACC	CD274	SLC25A15	-0.433604	6.55627e-05
ACC	CD274	SLC25A39	-0.356533	0.00125925
ACC	CD274	SLC29A4	-0.342073	0.00203141
ACC	CD274	SLC16A10	0.37905	0.000571322
ACC	CD274	SLC38A2	0.424256	9.75883e-05
ACC	CD274	SLC2A13	0.338007	0.0023145
ACC	CD274	SLC39A8	0.381168	0.000528828
ACC	CD274	SLC47A1	-0.363227	0.00100147
ACC	CD274	SLC41A1	-0.363373	0.000996424
ACC	CD274	SLC4A4	0.404236	0.000220178
ACC	CD274	SLC4A7	0.401641	0.00024377
ACC	CD274	SLC35F5	-0.421943	0.000107488
ACC	CD274	SLC4A3	-0.317169	0.0043987
ACC	CD274	SLC30A2	0.341989	0.00203687
ACC	CD274	SLC12A3	0.365356	0.000930144
ACC	CD274	SLC9A5	-0.366319	0.000899443
ACC	CD274	SLC9A9	0.443755	4.20018e-05
ACC	CD274	SLC30A4	0.341503	0.00206913
ACC	CD274	SLCO2B1	0.511794	1.43065e-06
ACC	CD274	SLC31A1	-0.337813	0.00232891
ACC	CD274	SLC22A17	-0.410404	0.000172285
ACC	CD274	SLC9A6	0.329171	0.00305528
ACC	CD274	SLC9A7	0.405561	0.000208964
ACC	CD274	SLC19A1	-0.449792	3.2012e-05
ACC	CD274	SLC35A4	0.316415	0.0044985
ACC	CD274	SLC35A5	0.340931	0.00210761
ACC	CD274	SLC35A1	-0.368646	0.000828981
ACC	CD274	SLC25A46	0.316001	0.00455408
ACC	CD274	SLC44A4	-0.603593	3.90822e-09
ACC	CD274	SLC27A2	0.422311	0.000105854
ACC	CD274	SLC29A1	0.402931	0.000231766
ACC	CD274	SLC25A23	-0.476716	8.93942e-06
ACC	CD274	SLC25A20	-0.375715	0.000644591
ACC	CD274	SLC40A1	0.343071	0.00196686
ACC	CD274	SLC16A13	-0.366513	0.000893344
ACC	CD274	SLC25A1	-0.367268	0.000870064
ACC	CD274	SLC6A17	0.441466	4.64941e-05
ACC	CD274	SLC11A2	0.452591	2.81745e-05
ACC	CD274	SLC2A5	0.38275	0.000498986
ACC	CD274	SLC25A5	0.395141	0.000313416
ACC	CD274	SLC46A3	0.304925	0.00628691
ACC	CD274	SLC8A1	0.319336	0.004123
ACC	CD274	SLC10A3	0.362472	0.00102792
ACC	CD274	SLC10A7	0.307651	0.00581362
ACC	CD274	SLC43A2	0.346308	0.00176996
ACC	CD274	SLC26A6	-0.434212	6.38609e-05
ACC	CD274	SLC25A30	0.301078	0.00701232
ACC	CD274	SLC26A9	0.364911	0.000944667
ACC	CD274	SLC6A9	-0.370433	0.00077832
ACC	CD274	SLC13A1	0.342439	0.00200747
ACC	CD274	SLC22A5	0.361659	0.00105713
ACC	CD274	SLC17A5	0.406001	0.000205357
ACC	CD274	SLC7A14	0.309829	0.00545854
BLCA	CD274	SLC36A4	0.323723	7.53257e-12
BLCA	CD274	SLC39A11	-0.305785	1.13422e-10
BLCA	CD274	SLC39A14	0.443641	5.72236e-22
BLCA	CD274	SLC23A2	-0.358727	2.20652e-14
BLCA	CD274	SLC15A4	0.327232	4.33715e-12
BLCA	CD274	SLC43A3	0.329895	2.8395e-12
BLCA	CD274	SLC35E2	-0.318861	1.59951e-11
BLCA	CD274	SLC25A10	-0.370869	2.44833e-15
BLCA	CD274	SLC22A4	0.418348	1.77146e-19
BLCA	CD274	SLC16A8	-0.358823	2.16932e-14
BLCA	CD274	SLC7A7	0.540399	1.13741e-33
BLCA	CD274	SLC7A4	-0.35971	1.85332e-14
BLCA	CD274	SLC15A3	0.505915	4.57828e-29
BLCA	CD274	SLC48A1	-0.305189	1.23733e-10
BLCA	CD274	SLC7A5	0.330617	2.52934e-12
BLCA	CD274	SLC12A8	0.304164	1.43653e-10
BLCA	CD274	SLC3A1	-0.311435	4.9232e-11
BLCA	CD274	SLC39A1	0.326264	5.05408e-12
BLCA	CD274	SLC2A11	-0.322129	9.65544e-12
BLCA	CD274	SLC2A14	0.434075	5.30032e-21
BLCA	CD274	SLC7A1	0.40183	5.8218e-18
BLCA	CD274	SLC45A3	-0.365599	6.43135e-15
BLCA	CD274	SLC35C2	-0.311768	4.68447e-11
BLCA	CD274	SLC39A8	0.502623	1.18394e-28
BLCA	CD274	SLC39A4	-0.319429	1.46588e-11
BLCA	CD274	SLC28A3	0.335109	1.22381e-12
BLCA	CD274	SLC9A2	-0.436392	3.11101e-21
BLCA	CD274	SLC23A3	-0.442979	6.68991e-22
BLCA	CD274	SLC6A4	-0.316346	2.34876e-11
BLCA	CD274	SLC44A3	-0.485646	1.3554e-26
BLCA	CD274	SLC5A7	-0.428077	2.06539e-20
BLCA	CD274	SLC25A38	-0.423212	6.10194e-20
BLCA	CD274	SLC37A1	-0.305649	1.15702e-10
BLCA	CD274	SLC37A4	-0.340401	5.12454e-13
BLCA	CD274	SLC30A2	-0.394853	2.40285e-17
BLCA	CD274	SLC12A9	-0.319141	1.53222e-11
BLCA	CD274	SLC9A4	-0.379035	5.29222e-16
BLCA	CD274	SLC30A4	0.457356	2.07505e-23
BLCA	CD274	SLC30A1	0.305271	1.22265e-10
BLCA	CD274	SLCO2B1	0.496128	7.49119e-28
BLCA	CD274	SLC8A2	-0.344402	2.62448e-13
BLCA	CD274	SLC31A1	0.396576	1.69852e-17
BLCA	CD274	SLC16A1	0.531862	1.75963e-32
BLCA	CD274	SLC16A5	-0.336708	9.4251e-13
BLCA	CD274	SLC22A16	0.345233	2.28105e-13
BLCA	CD274	SLC22A17	-0.348974	1.20716e-13
BLCA	CD274	SLC31A2	0.502307	1.29628e-28
BLCA	CD274	SLC9A7	0.418056	1.88763e-19
BLCA	CD274	SLC25A43	0.33833	7.21866e-13
BLCA	CD274	SLC25A46	0.339265	6.18665e-13
BLCA	CD274	SLC41A3	-0.396925	1.58271e-17
BLCA	CD274	SLC41A2	0.383814	2.11604e-16
BLCA	CD274	SLC4A9	-0.356089	3.5143e-14
BLCA	CD274	SLC25A42	-0.396229	1.8217e-17
BLCA	CD274	SLCO5A1	0.317296	2.03246e-11
BLCA	CD274	SLC29A3	-0.456985	2.27438e-23
BLCA	CD274	SLC25A25	0.330659	2.51227e-12
BLCA	CD274	SLC25A29	-0.320619	1.22009e-11
BLCA	CD274	SLC25A1	-0.357219	2.88093e-14
BLCA	CD274	SLC4A1AP	0.36992	2.91726e-15
BLCA	CD274	SLC1A4	0.317187	2.06657e-11
BLCA	CD274	SLC2A5	0.349013	1.19907e-13
BLCA	CD274	SLC2A3	0.413332	5.22254e-19
BLCA	CD274	SLC11A1	0.402273	5.31407e-18
BLCA	CD274	SLC38A7	0.31053	5.63402e-11
BLCA	CD274	SLC10A5	-0.323749	7.50119e-12
BLCA	CD274	SLC2A10	-0.339857	5.60923e-13
BLCA	CD274	SLC6A9	0.359082	2.0719e-14
BLCA	CD274	SLC22A5	-0.38472	1.77568e-16
BLCA	CD274	SLC14A1	-0.454569	4.12231e-23
BLCA	CD274	SLC24A4	0.388609	8.30867e-17
BLCA	CD274	SLC13A3	-0.3671	4.89325e-15
BRCA	CD274	SLC36A1	0.328983	3.91759e-32
BRCA	CD274	SLC12A6	0.370171	7.50196e-41
BRCA	CD274	SLC22A18	-0.30094	6.46447e-27
BRCA	CD274	SLC43A3	0.315264	1.64222e-29
BRCA	CD274	SLC7A7	0.525359	2.28275e-87
BRCA	CD274	SLC15A3	0.432817	8.89699e-57
BRCA	CD274	SLC25A39	-0.353682	3.32555e-37
BRCA	CD274	SLC35B4	0.318156	4.72079e-30
BRCA	CD274	SLC2A14	0.395006	9.28329e-47
BRCA	CD274	SLC28A3	0.332692	7.25504e-33
BRCA	CD274	SLC12A3	0.394411	1.30449e-46
BRCA	CD274	SLC9A9	0.456242	1.17915e-63
BRCA	CD274	SLC30A4	0.310593	1.19555e-28
BRCA	CD274	SLCO2B1	0.499808	5.81332e-78
BRCA	CD274	SLC31A1	0.312338	5.71901e-29
BRCA	CD274	SLC16A7	0.412114	3.92369e-51
BRCA	CD274	SLC31A2	0.348192	4.88587e-36
BRCA	CD274	SLC9A6	0.346051	1.37352e-35
BRCA	CD274	SLC9A7	0.328883	4.09875e-32
BRCA	CD274	SLC41A2	0.353398	3.82492e-37
BRCA	CD274	SLCO5A1	0.425376	1.05555e-54
BRCA	CD274	SLC32A1	0.313681	3.23116e-29
BRCA	CD274	SLC6A12	0.321631	1.03602e-30
BRCA	CD274	SLC1A3	0.505345	6.21266e-80
BRCA	CD274	SLC2A5	0.417495	1.45961e-52
BRCA	CD274	SLC2A3	0.390719	1.05711e-45
BRCA	CD274	SLC8A1	0.552532	2.7048e-98
BRCA	CD274	SLC6A6	0.312301	5.80926e-29
BRCA	CD274	SLC26A9	0.306482	6.66264e-28
BRCA	CD274	SLC24A4	0.468542	1.73571e-67
CESC	CD274	SLC6A20	-0.388403	1.57016e-12
CESC	CD274	SLC9A3R2	-0.366699	3.09095e-11
CESC	CD274	SLC22A15	0.320516	8.68062e-09
CESC	CD274	SLC7A7	0.306218	4.14488e-08
CESC	CD274	SLC15A3	0.413434	3.8049e-14
CESC	CD274	SLC29A4	-0.368677	2.37731e-11
CESC	CD274	SLC2A11	-0.411055	5.49306e-14
CESC	CD274	SLC35C2	-0.34341	5.95499e-10
CESC	CD274	SLC39A4	-0.416107	2.51013e-14
CESC	CD274	SLC39A5	-0.301778	6.62348e-08
CESC	CD274	SLC28A3	0.400549	2.68475e-13
CESC	CD274	SLC30A2	-0.396738	4.70918e-13
CESC	CD274	SLC9A9	0.347681	3.52411e-10
CESC	CD274	SLCO2B1	0.416509	2.35741e-14
CESC	CD274	SLC16A5	-0.381543	4.1247e-12
CESC	CD274	SLC31A2	0.524869	3.32684e-23
CESC	CD274	SLC9A7	0.417601	1.98638e-14
CESC	CD274	SLC45A1	-0.300033	7.94719e-08
CESC	CD274	SLC25A43	0.340764	8.20883e-10
CESC	CD274	SLC41A3	-0.348568	3.15713e-10
CESC	CD274	SLC29A2	-0.449425	1.01977e-16
CESC	CD274	SLC25A29	-0.386049	2.19264e-12
CESC	CD274	SLC1A3	0.40963	6.83401e-14
CESC	CD274	SLC2A9	0.349355	2.86287e-10
CESC	CD274	SLC2A5	0.458315	2.11329e-17
CESC	CD274	SLC2A1	0.30553	4.45927e-08
CESC	CD274	SLC8A1	0.340273	8.7103e-10
CESC	CD274	SLC2A10	-0.318225	1.12132e-08
CESC	CD274	SLC6A9	0.378274	6.48369e-12
CHOL	CD274	SLC36A1	0.380632	0.00989694
CHOL	CD274	SLC6A20	0.343819	0.0207501
CHOL	CD274	SLC12A6	0.436495	0.00272078
CHOL	CD274	SLC37A2	0.39025	0.00804424
CHOL	CD274	SLC25A10	-0.393676	0.00746096
CHOL	CD274	SLC16A6	0.334464	0.0247279
CHOL	CD274	SLC20A1	0.309486	0.0385677
CHOL	CD274	SLC35F2	0.441634	0.00238924
CHOL	CD274	SLC15A3	0.363109	0.0142228
CHOL	CD274	SLC25A12	0.31054	0.0378769
CHOL	CD274	SLC25A11	-0.473929	0.00100687
CHOL	CD274	SLC17A4	-0.318182	0.033166
CHOL	CD274	SLC16A14	-0.357181	0.0160111
CHOL	CD274	SLC35B1	-0.394466	0.00733168
CHOL	CD274	SLC25A36	0.320553	0.0318064
CHOL	CD274	SLC29A4	-0.454941	0.00169051
CHOL	CD274	SLC39A7	-0.393149	0.00754825
CHOL	CD274	SLC25A32	0.328854	0.0274057
CHOL	CD274	SLC2A14	0.468856	0.00115973
CHOL	CD274	SLC27A3	-0.433202	0.00295404
CHOL	CD274	SLC35C2	-0.333333	0.0252493
CHOL	CD274	SLC22A18AS	-0.31054	0.0378769
CHOL	CD274	SLC39A5	-0.300922	0.0445723
CHOL	CD274	SLC9A2	0.310613	0.0378294
CHOL	CD274	SLC18A1	0.513641	0.000307829
CHOL	CD274	SLC17A9	-0.383663	0.00927723
CHOL	CD274	SLC4A7	0.458235	0.00154844
CHOL	CD274	SLC43A1	-0.31278	0.0364425
CHOL	CD274	SLC12A3	0.367045	0.0131321
CHOL	CD274	SLC9A1	0.312516	0.0366089
CHOL	CD274	SLC9A9	0.393939	0.00741765
CHOL	CD274	SLC30A4	0.389196	0.00823145
CHOL	CD274	SLC30A7	0.335441	0.0242847
CHOL	CD274	SLC30A6	0.329117	0.0272747
CHOL	CD274	SLC16A7	0.347299	0.0194146
CHOL	CD274	SLC15A2	0.352042	0.0177117
CHOL	CD274	SLC31A2	0.324374	0.0297131
CHOL	CD274	SLC9A6	0.482477	0.000789548
CHOL	CD274	SLC9A7	0.444137	0.00224105
CHOL	CD274	SLC38A10	-0.42332	0.0037627
CHOL	CD274	SLC45A1	0.324769	0.0295032
CHOL	CD274	SLC19A1	-0.370092	0.0123372
CHOL	CD274	SLC25A43	0.383794	0.00925106
CHOL	CD274	SLC25A44	-0.310672	0.0377912
CHOL	CD274	SLC29A2	-0.343478	0.0208849
CHOL	CD274	SLC25A24	0.321871	0.0310712
CHOL	CD274	SLC6A15	0.326499	0.0285991
CHOL	CD274	SLC25A1	-0.391568	0.00781541
CHOL	CD274	SLC6A16	-0.38419	0.00917294
CHOL	CD274	SLC35B3	-0.398946	0.00663506
CHOL	CD274	SLC4A1AP	0.307642	0.0398016
CHOL	CD274	SLC1A3	0.505007	0.000403255
CHOL	CD274	SLC2A5	0.588274	2.13984e-05
CHOL	CD274	SLC2A3	0.510277	0.000342274
CHOL	CD274	SLC46A2	0.349325	0.0186713
CHOL	CD274	SLC8A1	0.555995	7.33102e-05
CHOL	CD274	SLC5A4	0.387371	0.00856456
CHOL	CD274	SLC10A6	0.35394	0.0170666
CHOL	CD274	SLCO2A1	0.347694	0.0192677
CHOL	CD274	SLC5A5	0.305134	0.0415306
CHOL	CD274	SLC2A4RG	-0.477602	0.000907674
CHOL	CD274	SLC14A2	0.326231	0.0287377
CHOL	CD274	SLC24A4	0.428138	0.00334694
CHOL	CD274	SLC13A4	0.304743	0.0418056
COAD	CD274	SLC12A6	0.300579	2.69224e-08
COAD	CD274	SLC18A2	0.36311	1.08733e-11
COAD	CD274	SLC17A7	0.382465	6.67488e-13
COAD	CD274	SLC37A2	0.573599	3.55215e-30
COAD	CD274	SLC22A11	-0.345174	1.22709e-10
COAD	CD274	SLC43A3	0.458065	1.80493e-18
COAD	CD274	SLC22A3	-0.303533	1.93493e-08
COAD	CD274	SLC16A6	0.430784	2.68315e-16
COAD	CD274	SLC20A1	0.33608	3.95903e-10
COAD	CD274	SLC7A7	0.498943	4.11928e-22
COAD	CD274	SLC35F3	0.32619	1.35613e-09
COAD	CD274	SLC15A3	0.717259	3.05613e-53
COAD	CD274	SLC2A14	0.422081	1.20623e-15
COAD	CD274	SLC35C2	-0.403778	2.47815e-14
COAD	CD274	SLC39A4	-0.411449	7.13991e-15
COAD	CD274	SLC39A6	0.330824	7.65859e-10
COAD	CD274	SLC47A1	0.470216	1.67688e-19
COAD	CD274	SLC30A2	-0.329254	9.30436e-10
COAD	CD274	SLC12A4	0.38241	6.73004e-13
COAD	CD274	SLC12A3	0.32527	1.51743e-09
COAD	CD274	SLC12A9	-0.34914	7.27458e-11
COAD	CD274	SLC9A9	0.515416	1.00788e-23
COAD	CD274	SLC30A4	0.336613	3.70019e-10
COAD	CD274	SLCO2B1	0.499956	3.29782e-22
COAD	CD274	SLC8A3	0.351577	5.25692e-11
COAD	CD274	SLC16A3	0.337327	3.37925e-10
COAD	CD274	SLC16A7	0.491695	1.97987e-21
COAD	CD274	SLC22A17	0.311501	7.79347e-09
COAD	CD274	SLC31A2	0.609933	6.62411e-35
COAD	CD274	SLC9A7	0.404577	2.18015e-14
COAD	CD274	SLC19A2	-0.303537	1.93393e-08
COAD	CD274	SLC41A3	-0.374566	2.13203e-12
COAD	CD274	SLC35E4	-0.313359	6.27949e-09
COAD	CD274	SLC25A27	-0.403928	2.41956e-14
COAD	CD274	SLC16A12	0.320224	2.79054e-09
COAD	CD274	SLC6A12	0.372648	2.81341e-12
COAD	CD274	SLC6A17	0.385837	4.02689e-13
COAD	CD274	SLC25A26	-0.450488	7.57564e-18
COAD	CD274	SLC1A3	0.634428	1.86805e-38
COAD	CD274	SLC2A8	-0.409602	9.66247e-15
COAD	CD274	SLC2A5	0.555823	4.54373e-28
COAD	CD274	SLC2A3	0.482437	1.39405e-20
COAD	CD274	SLC11A1	0.448544	1.08842e-17
COAD	CD274	SLC8A1	0.341298	2.03125e-10
COAD	CD274	SLC5A6	-0.401593	3.51214e-14
COAD	CD274	SLCO2A1	0.3027	2.12455e-08
COAD	CD274	SLC26A6	-0.311084	8.17816e-09
COAD	CD274	SLC25A30	0.31645	4.36942e-09
COAD	CD274	SLC2A6	0.448166	1.16762e-17
COAD	CD274	SLC24A4	0.486725	5.68664e-21
DLBC	CD274	SLC46A1	0.334998	0.0199413
DLBC	CD274	SLC36A1	0.691598	5.242e-08
DLBC	CD274	SLC39A10	0.346396	0.0158725
DLBC	CD274	SLC39A14	0.442683	0.0016288
DLBC	CD274	SLC12A6	0.486105	0.000460408
DLBC	CD274	SLC9A3R2	-0.447026	0.00144603
DLBC	CD274	SLC44A2	-0.5368	8.3785e-05
DLBC	CD274	SLC35E2	0.378637	0.00796077
DLBC	CD274	SLC25A10	-0.362028	0.0114551
DLBC	CD274	SLC16A6	0.54733	5.6784e-05
DLBC	CD274	SLC20A1	0.641554	8.94231e-07
DLBC	CD274	SLC22A4	0.520205	0.000150767
DLBC	CD274	SLC16A8	-0.412245	0.00359665
DLBC	CD274	SLC35D1	0.350304	0.0146509
DLBC	CD274	SLC7A7	0.60508	5.22415e-06
DLBC	CD274	SLC35F2	0.318498	0.027366
DLBC	CD274	SLC25A14	-0.396548	0.00526506
DLBC	CD274	SLC25A39	-0.521819	0.000142583
DLBC	CD274	SLC7A5	0.424555	0.00263355
DLBC	CD274	SLC35B4	0.336518	0.0193526
DLBC	CD274	SLC37A3	0.475901	0.000629003
DLBC	CD274	SLC30A5	0.345419	0.0161911
DLBC	CD274	SLC39A1	0.455071	0.00115503
DLBC	CD274	SLC38A2	0.59238	9.18635e-06
DLBC	CD274	SLC2A11	-0.344551	0.0164789
DLBC	CD274	SLC2A14	0.68988	5.83224e-08
DLBC	CD274	SLC2A13	0.385258	0.00685016
DLBC	CD274	SLC27A5	-0.529201	0.000110064
DLBC	CD274	SLC7A1	0.426183	0.00252499
DLBC	CD274	SLC35C2	-0.462223	0.000941531
DLBC	CD274	SLC39A8	0.566327	2.72086e-05
DLBC	CD274	SLC39A3	-0.537668	8.11793e-05
DLBC	CD274	SLC39A4	-0.630482	1.56534e-06
DLBC	CD274	SLC39A6	0.333587	0.0205015
DLBC	CD274	SLC28A3	0.553832	4.43646e-05
DLBC	CD274	SLC23A3	-0.348459	0.0152174
DLBC	CD274	SLC41A1	0.460486	0.000989841
DLBC	CD274	SLC25A33	-0.339666	0.0181796
DLBC	CD274	SLC25A38	-0.570669	2.28498e-05
DLBC	CD274	SLC4A7	0.526813	0.000119757
DLBC	CD274	SLC35F5	0.434325	0.00203937
DLBC	CD274	SLC43A1	-0.334455	0.0201552
DLBC	CD274	SLC37A1	0.34835	0.0152513
DLBC	CD274	SLC12A7	0.566761	2.67406e-05
DLBC	CD274	SLC9A1	0.402953	0.00451665
DLBC	CD274	SLC9A8	0.344551	0.0164789
DLBC	CD274	SLC9A9	0.33858	0.0185771
DLBC	CD274	SLC30A4	0.380699	0.00759923
DLBC	CD274	SLC30A7	0.640143	9.61564e-07
DLBC	CD274	SLC30A6	0.580764	1.50794e-05
DLBC	CD274	SLC30A1	0.803951	5.96605e-12
DLBC	CD274	SLCO2B1	0.441164	0.00169747
DLBC	CD274	SLC8A3	-0.34722	0.0156081
DLBC	CD274	SLC31A1	0.712006	1.39234e-08
DLBC	CD274	SLC16A3	0.321971	0.0256361
DLBC	CD274	SLC16A5	0.41663	0.00322293
DLBC	CD274	SLC16A7	0.34607	0.0159781
DLBC	CD274	SLC15A2	-0.330547	0.0217532
DLBC	CD274	SLC15A1	-0.332343	0.0210062
DLBC	CD274	SLC31A2	0.713634	1.24649e-08
DLBC	CD274	SLC9A6	0.433131	0.00210496
DLBC	CD274	SLC9A7	0.446266	0.00147663
DLBC	CD274	SLC22A23	0.308836	0.0326961
DLBC	CD274	SLC9A10	0.360577	0.0118148
DLBC	CD274	SLC38A10	-0.351498	0.0142939
DLBC	CD274	SLC35A5	0.429223	0.00233288
DLBC	CD274	SLC35A3	0.556122	4.06212e-05
DLBC	CD274	SLC25A40	0.63305	1.3774e-06
DLBC	CD274	SLC25A43	0.494789	0.000350306
DLBC	CD274	SLC25A44	0.354103	0.0135409
DLBC	CD274	SLC25A46	0.551346	4.87845e-05
DLBC	CD274	SLC41A3	-0.513026	0.000192599
DLBC	CD274	SLC41A2	0.683891	8.41248e-08
DLBC	CD274	SLC35E1	0.321646	0.0257943
DLBC	CD274	SLC35E4	0.343356	0.0168816
DLBC	CD274	SLC27A2	0.711572	1.43386e-08
DLBC	CD274	SLC25A42	-0.457881	0.00106647
DLBC	CD274	SLC25A23	0.312527	0.0305665
DLBC	CD274	SLC25A24	0.503691	0.000262703
DLBC	CD274	SLC25A3	-0.473513	0.000675718
DLBC	CD274	SLC5A3	0.493595	0.000363878
DLBC	CD274	SLC16A13	0.570234	2.32548e-05
DLBC	CD274	SLC16A12	0.338307	0.0186781
DLBC	CD274	SLC25A1	-0.471233	0.000723193
DLBC	CD274	SLC6A12	0.649805	5.80596e-07
DLBC	CD274	SLC4A1AP	0.480569	0.000545991
DLBC	CD274	SLC33A1	0.576422	1.80613e-05
DLBC	CD274	SLC25A26	-0.614525	3.37882e-06
DLBC	CD274	SLC1A3	0.543096	6.6501e-05
DLBC	CD274	SLC11A2	0.716674	1.0118e-08
DLBC	CD274	SLC2A9	0.428354	0.0023864
DLBC	CD274	SLC2A8	-0.449848	0.00133725
DLBC	CD274	SLC2A3	0.550152	5.10476e-05
DLBC	CD274	SLC25A5	-0.30102	0.0376128
DLBC	CD274	SLC7A11	0.340208	0.0179836
DLBC	CD274	SLC26A1	0.431285	0.00221001
DLBC	CD274	SLC26A2	0.314698	0.0293685
DLBC	CD274	SLC8A1	0.758467	4.24963e-10
DLBC	CD274	SLC38A7	0.773339	1.17439e-10
DLBC	CD274	SLC5A4	0.474038	0.000665181
DLBC	CD274	SLC5A6	0.405775	0.00421758
DLBC	CD274	SLC6A6	0.632327	1.42806e-06
DLBC	CD274	SLC10A1	0.332927	0.0207678
DLBC	CD274	SLC10A7	0.572692	2.10463e-05
DLBC	CD274	SLCO2A1	0.454624	0.0011697
DLBC	CD274	SLC2A12	-0.638624	1.03933e-06
DLBC	CD274	SLC2A10	0.415545	0.0033121
DLBC	CD274	SLC43A2	0.328485	0.0226387
DLBC	CD274	SLC25A30	0.682914	8.92323e-08
DLBC	CD274	SLC6A9	0.360399	0.0118596
DLBC	CD274	SLC13A5	-0.444378	0.00155516
DLBC	CD274	SLC17A5	0.321103	0.0260598
DLBC	CD274	SLC2A4RG	-0.419236	0.00301748
DLBC	CD274	SLCO3A1	0.319583	0.0268153
DLBC	CD274	SLC2A6	0.345636	0.0161198
DLBC	CD274	SLC35E3	0.320234	0.0264893
DLBC	CD274	SLC13A4	0.369965	0.00964852
ESCA	CD274	SLC12A6	0.385498	2.41055e-08
ESCA	CD274	SLC15A3	0.427527	4.11176e-10
ESCA	CD274	SLC25A33	-0.327508	2.79063e-06
ESCA	CD274	SLC9A9	0.339962	1.08806e-06
ESCA	CD274	SLC31A2	0.485778	5.31256e-13
ESCA	CD274	SLC1A3	0.316576	6.16851e-06
ESCA	CD274	SLC2A5	0.387654	1.98274e-08
ESCA	CD274	SLC10A6	0.306748	1.22612e-05
GBM	CD274	SLC39A14	0.38267	2.21128e-07
GBM	CD274	SLC22A18	0.451756	4.96085e-10
GBM	CD274	SLC43A3	0.324685	1.38973e-05
GBM	CD274	SLC25A10	-0.410094	2.31275e-08
GBM	CD274	SLC20A1	0.389191	1.31666e-07
GBM	CD274	SLC26A10	-0.358129	1.41038e-06
GBM	CD274	SLC35D1	0.538704	2.48424e-14
GBM	CD274	SLC7A7	0.31361	2.80007e-05
GBM	CD274	SLC7A3	-0.38587	1.71705e-07
GBM	CD274	SLC17A8	-0.35273	2.07776e-06
GBM	CD274	SLC15A3	0.390117	1.22212e-07
GBM	CD274	SLC16A14	-0.376454	3.58754e-07
GBM	CD274	SLC30A5	0.373092	4.64119e-07
GBM	CD274	SLC39A1	0.32628	1.25356e-05
GBM	CD274	SLC24A6	0.36295	9.91933e-07
GBM	CD274	SLC17A9	0.350745	2.3915e-06
GBM	CD274	SLC4A4	0.321938	1.65779e-05
GBM	CD274	SLC4A7	0.409746	2.38302e-08
GBM	CD274	SLC35F5	0.30637	4.36164e-05
GBM	CD274	SLC12A4	0.355183	1.74399e-06
GBM	CD274	SLC12A7	0.413746	1.68545e-08
GBM	CD274	SLC9A1	0.326428	1.24153e-05
GBM	CD274	SLC30A7	0.382663	2.21251e-07
GBM	CD274	SLC30A6	0.312837	2.93737e-05
GBM	CD274	SLC30A1	0.416591	1.31396e-08
GBM	CD274	SLC8A3	-0.38722	1.54194e-07
GBM	CD274	SLC16A3	0.342198	4.33481e-06
GBM	CD274	SLC22A17	-0.327331	1.17081e-05
GBM	CD274	SLC9A7	0.381744	2.37818e-07
GBM	CD274	SLC35A3	0.352612	2.09524e-06
GBM	CD274	SLC25A40	0.324504	1.40612e-05
GBM	CD274	SLC25A43	0.357622	1.46308e-06
GBM	CD274	SLCO5A1	-0.37838	3.09127e-07
GBM	CD274	SLC25A27	-0.319089	1.98687e-05
GBM	CD274	SLC25A24	0.3302	9.70344e-06
GBM	CD274	SLC16A13	0.376947	3.45377e-07
GBM	CD274	SLC33A1	0.390515	1.18354e-07
GBM	CD274	SLC1A7	-0.332235	8.48407e-06
GBM	CD274	SLC2A5	0.30151	5.83542e-05
GBM	CD274	SLC1A6	-0.363759	9.34498e-07
GBM	CD274	SLC24A1	0.343481	3.96899e-06
GBM	CD274	SLC11A1	0.335989	6.60562e-06
GBM	CD274	SLC26A2	0.313705	2.78374e-05
GBM	CD274	SLC38A1	-0.324933	1.36772e-05
GBM	CD274	SLC10A5	-0.347215	3.06392e-06
GBM	CD274	SLC2A10	0.330314	9.63146e-06
HNSC	CD274	SLC25A10	-0.315806	1.42139e-14
HNSC	CD274	SLC16A8	-0.344658	3.13102e-17
HNSC	CD274	SLC7A7	0.454671	3.18304e-30
HNSC	CD274	SLC15A3	0.471961	9.72968e-33
HNSC	CD274	SLC27A5	-0.329155	9.08653e-16
HNSC	CD274	SLC35C2	-0.305799	1.02218e-13
HNSC	CD274	SLC39A4	-0.355548	2.61963e-18
HNSC	CD274	SLC28A3	0.38547	1.71949e-21
HNSC	CD274	SLC25A33	-0.376815	1.55008e-20
HNSC	CD274	SLC30A7	0.334958	2.63342e-16
HNSC	CD274	SLCO2B1	0.46731	4.77296e-32
HNSC	CD274	SLC16A5	-0.302361	1.97859e-13
HNSC	CD274	SLC15A2	-0.33277	4.21429e-16
HNSC	CD274	SLC31A2	0.312638	2.67558e-14
HNSC	CD274	SLC25A46	0.327333	1.33324e-15
HNSC	CD274	SLC25A29	-0.319798	6.33465e-15
HNSC	CD274	SLC6A12	0.362951	4.58663e-19
HNSC	CD274	SLC8A1	0.481592	3.34016e-34
KICH	CD274	SLC12A2	0.602054	2.74567e-10
KICH	CD274	SLC36A2	-0.389086	0.000138024
KICH	CD274	SLC23A1	-0.350797	0.000651653
KICH	CD274	SLC18A2	0.322201	0.00184183
KICH	CD274	SLC17A1	-0.382851	0.000180078
KICH	CD274	SLC9A3R2	-0.48108	1.3864e-06
KICH	CD274	SLC22A15	0.355407	0.000546038
KICH	CD274	SLC22A12	-0.3799	0.000203859
KICH	CD274	SLC22A11	-0.32165	0.00187727
KICH	CD274	SLC44A1	0.445851	9.46695e-06
KICH	CD274	SLC22A3	-0.321932	0.00185909
KICH	CD274	SLC25A10	-0.378223	0.00021864
KICH	CD274	SLC16A6	0.431104	1.99021e-05
KICH	CD274	SLC35B2	-0.346648	0.000762376
KICH	CD274	SLC22A1	-0.349156	0.000693572
KICH	CD274	SLC7A9	-0.399326	8.81442e-05
KICH	CD274	SLCO1A2	-0.349062	0.000696022
KICH	CD274	SLC25A12	0.455566	5.69248e-06
KICH	CD274	SLC25A11	-0.30137	0.0036966
KICH	CD274	SLC17A4	-0.423564	2.87183e-05
KICH	CD274	SLC35B1	-0.334623	0.00118705
KICH	CD274	SLC25A37	-0.31126	0.00267192
KICH	CD274	SLC25A36	0.465377	3.35161e-06
KICH	CD274	SLC16A10	0.333286	0.00124565
KICH	CD274	SLC30A5	0.369208	0.000316437
KICH	CD274	SLC39A1	-0.368132	0.000330484
KICH	CD274	SLC25A34	-0.392451	0.000119305
KICH	CD274	SLC38A2	0.420656	3.30057e-05
KICH	CD274	SLC24A6	-0.456426	5.43774e-06
KICH	CD274	SLC45A3	-0.301656	0.00366254
KICH	CD274	SLC5A10	-0.416028	4.10782e-05
KICH	CD274	SLC22A18AS	-0.353719	0.000582749
KICH	CD274	SLC45A4	-0.319541	0.00201872
KICH	CD274	SLC39A4	-0.466826	3.09501e-06
KICH	CD274	SLC39A5	-0.400476	8.37375e-05
KICH	CD274	SLC9A2	0.356394	0.000525559
KICH	CD274	SLC23A3	-0.528062	7.48023e-08
KICH	CD274	SLC5A9	-0.443225	1.08336e-05
KICH	CD274	SLC20A2	-0.387307	0.000148989
KICH	CD274	SLC25A38	0.308362	0.00294182
KICH	CD274	SLC4A5	0.492246	7.2024e-07
KICH	CD274	SLC34A3	-0.423338	2.90319e-05
KICH	CD274	SLC37A4	-0.395064	0.00010642
KICH	CD274	SLC12A3	-0.420761	3.28407e-05
KICH	CD274	SLC12A9	-0.560392	7.63808e-09
KICH	CD274	SLC30A8	-0.38218	0.000185252
KICH	CD274	SLC10A2	-0.359677	0.000462438
KICH	CD274	SLC28A1	-0.441889	1.15983e-05
KICH	CD274	SLC31A1	0.537602	3.91104e-08
KICH	CD274	SLC7A5P1	-0.301329	0.00370142
KICH	CD274	SLC16A2	-0.462335	3.95681e-06
KICH	CD274	SLC16A5	-0.398583	9.11073e-05
KICH	CD274	SLC16A7	0.515116	1.74782e-07
KICH	CD274	SLC15A1	-0.373623	0.00026439
KICH	CD274	SLC22A17	-0.345198	0.00080492
KICH	CD274	SLC7A13	-0.362318	0.000416779
KICH	CD274	SLC9A7	0.442188	1.14226e-05
KICH	CD274	SLC22A24	-0.395077	0.000106362
KICH	CD274	SLC22A6	-0.352746	0.000604921
KICH	CD274	SLC38A10	-0.466746	3.10862e-06
KICH	CD274	SLC19A2	0.343303	0.000863822
KICH	CD274	SLC19A1	-0.508043	2.73848e-07
KICH	CD274	SLC35A5	0.351935	0.000623981
KICH	CD274	SLC25A40	0.499713	4.58754e-07
KICH	CD274	SLC25A46	0.462988	3.81881e-06
KICH	CD274	SLC22A8	-0.392845	0.000117276
KICH	CD274	SLC5A12	-0.485265	1.08758e-06
KICH	CD274	SLC41A2	0.324526	0.00169879
KICH	CD274	SLC22A9	-0.346932	0.000754271
KICH	CD274	SLC27A2	-0.366953	0.000346519
KICH	CD274	SLC29A3	-0.311069	0.00268901
KICH	CD274	SLC29A1	0.334783	0.00118025
KICH	CD274	SLC25A21	-0.348931	0.000699505
KICH	CD274	SLC25A28	-0.35657	0.000522
KICH	CD274	SLC25A29	-0.369502	0.000312707
KICH	CD274	SLC12A5	0.318738	0.00207506
KICH	CD274	SLC25A3	0.301609	0.0036682
KICH	CD274	SLC16A13	-0.380347	0.000200081
KICH	CD274	SLC6A18	-0.379304	0.000209006
KICH	CD274	SLC6A13	-0.351521	0.000633926
KICH	CD274	SLC33A1	0.353305	0.000592092
KICH	CD274	SLC30A9	0.398423	9.17538e-05
KICH	CD274	SLC1A7	-0.323914	0.00173543
KICH	CD274	SLC2A9	-0.451521	7.04869e-06
KICH	CD274	SLC25A5	0.32803	0.00150215
KICH	CD274	SLC1A6	-0.440959	1.21598e-05
KICH	CD274	SLC24A2	0.335431	0.00115291
KICH	CD274	SLC7A11	0.376987	0.000230154
KICH	CD274	SLC26A1	-0.367144	0.000343871
KICH	CD274	SLC38A5	-0.353974	0.000577067
KICH	CD274	SLC38A1	0.58745	9.29545e-10
KICH	CD274	SLC6A6	-0.370999	0.000294286
KICH	CD274	SLC10A3	-0.350741	0.000653065
KICH	CD274	SLC5A2	-0.337899	0.00105398
KICH	CD274	SLC26A6	-0.315528	0.00231474
KICH	CD274	SLC26A9	-0.393152	0.000115716
KICH	CD274	SLC13A1	-0.393658	0.000113182
KICH	CD274	SLC13A5	-0.335909	0.0011331
KICH	CD274	SLC2A4RG	-0.338493	0.00103136
KICH	CD274	SLC47A2	-0.46968	2.64283e-06
KICH	CD274	SLC2A4	0.355948	0.000534719
KICH	CD274	SLC6A19	-0.333378	0.0012415
KICH	CD274	SLC13A2	-0.31868	0.0020792
KICH	CD274	SLC13A3	-0.372989	0.000271337
KIRC	CD274	SLC7A6OS	0.301947	3.06121e-14
KIRC	CD274	SLC27A5	-0.314123	2.41149e-15
KIRC	CD274	SLC27A3	-0.345299	2.07098e-18
KIRC	CD274	SLC28A3	0.306001	1.33099e-14
KIRC	CD274	SLC30A4	0.368843	5.75717e-21
KIRC	CD274	SLC30A6	0.366096	1.17363e-20
KIRC	CD274	SLC31A1	0.415041	1.24153e-26
KIRC	CD274	SLC22A17	-0.339219	8.74929e-18
KIRC	CD274	SLC9A7	0.310458	5.24689e-15
KIRC	CD274	SLC35A5	0.324254	2.65713e-16
KIRC	CD274	SLC25A40	0.321021	5.42032e-16
KIRC	CD274	SLC25A46	0.411281	3.88275e-26
KIRC	CD274	SLC25A24	0.321243	5.16258e-16
KIRC	CD274	SLC40A1	0.322864	3.61367e-16
KIRC	CD274	SLC25A1	-0.336932	1.49225e-17
KIRC	CD274	SLC1A3	0.302735	2.60626e-14
KIRC	CD274	SLC10A3	-0.340792	6.04498e-18
KIRC	CD274	SLC2A4RG	-0.373919	1.51631e-21
KIRP	CD274	SLC12A2	0.382753	1.03783e-12
KIRP	CD274	SLC36A1	0.444384	4.57847e-17
KIRP	CD274	SLC7A6OS	0.308282	1.53682e-08
KIRP	CD274	SLC36A4	0.400614	6.9963e-14
KIRP	CD274	SLC39A14	0.403337	4.57092e-14
KIRP	CD274	SLC26A10	-0.305497	2.09822e-08
KIRP	CD274	SLC16A4	0.314281	7.77088e-09
KIRP	CD274	SLC25A14	-0.395833	1.46326e-13
KIRP	CD274	SLC48A1	0.322613	2.93817e-09
KIRP	CD274	SLC16A10	0.432409	3.78688e-16
KIRP	CD274	SLC30A5	0.39758	1.11902e-13
KIRP	CD274	SLC39A7	0.3201	3.95178e-09
KIRP	CD274	SLC27A3	-0.366415	1.06362e-11
KIRP	CD274	SLC7A1	0.359342	2.79883e-11
KIRP	CD274	SLC45A3	-0.315419	6.81604e-09
KIRP	CD274	SLC35C2	-0.411271	1.29346e-14
KIRP	CD274	SLC7A8	0.486781	1.27662e-20
KIRP	CD274	SLC39A4	-0.332966	8.413e-10
KIRP	CD274	SLC39A6	0.410695	1.41927e-14
KIRP	CD274	SLC45A2	-0.307914	1.60154e-08
KIRP	CD274	SLC9A2	0.379231	1.7329e-12
KIRP	CD274	SLC44A3	-0.308886	1.43583e-08
KIRP	CD274	SLC4A4	0.416143	5.85816e-15
KIRP	CD274	SLC35F5	0.369009	7.41467e-12
KIRP	CD274	SLC12A9	-0.489305	7.55848e-21
KIRP	CD274	SLC9A5	-0.340249	3.39297e-10
KIRP	CD274	SLC30A4	0.420495	2.85604e-15
KIRP	CD274	SLC30A6	0.457328	4.24042e-18
KIRP	CD274	SLC30A1	0.363792	1.52703e-11
KIRP	CD274	SLC31A1	0.515282	2.64762e-23
KIRP	CD274	SLC16A1	0.399411	8.43312e-14
KIRP	CD274	SLC16A7	0.485857	1.54468e-20
KIRP	CD274	SLC9A6	0.440059	9.91439e-17
KIRP	CD274	SLC9A7	0.530807	7.10641e-25
KIRP	CD274	SLC38A4	0.326586	1.82824e-09
KIRP	CD274	SLC22A20	-0.338067	4.46535e-10
KIRP	CD274	SLC9A10	-0.394937	1.67813e-13
KIRP	CD274	SLC19A2	0.313896	8.122e-09
KIRP	CD274	SLC35A2	0.353999	5.7225e-11
KIRP	CD274	SLC35A3	0.456872	4.6185e-18
KIRP	CD274	SLC25A40	0.330802	1.09695e-09
KIRP	CD274	SLC25A46	0.484579	2.00947e-20
KIRP	CD274	SLC7A2	0.300346	3.70113e-08
KIRP	CD274	SLC41A2	0.417096	5.01046e-15
KIRP	CD274	SLC44A4	-0.418254	4.13996e-15
KIRP	CD274	SLC35E1	0.316548	5.98156e-09
KIRP	CD274	SLC29A1	0.314502	7.5756e-09
KIRP	CD274	SLC25A24	0.448125	2.32558e-17
KIRP	CD274	SLC25A28	-0.378459	1.93756e-12
KIRP	CD274	SLC25A29	-0.417249	4.88541e-15
KIRP	CD274	SLC40A1	0.351229	8.24823e-11
KIRP	CD274	SLC33A1	0.447669	2.52698e-17
KIRP	CD274	SLC30A9	0.323261	2.72043e-09
KIRP	CD274	SLC1A4	0.307465	1.68444e-08
KIRP	CD274	SLC25A5	0.341087	3.05183e-10
KIRP	CD274	SLC7A11	0.364837	1.32254e-11
KIRP	CD274	SLC38A7	0.491205	5.07988e-21
KIRP	CD274	SLC5A1	-0.327879	1.56441e-09
KIRP	CD274	SLC5A2	0.352641	6.8489e-11
KIRP	CD274	SLC26A6	-0.339396	3.77862e-10
KIRP	CD274	SLC25A30	0.4228	1.94393e-15
KIRP	CD274	SLC17A5	0.476469	1.03909e-19
KIRP	CD274	SLC2A4RG	-0.443513	5.35342e-17
KIRP	CD274	SLC24A5	-0.405112	3.45636e-14
KIRP	CD274	SLC35E3	0.348013	1.25523e-10
KIRP	CD274	SLC14A2	0.328128	1.51807e-09
KIRP	CD274	SLC13A4	-0.31026	1.22935e-08
LAML	CD274	SLC36A4	-0.339819	4.78314e-06
LAML	CD274	SLC39A11	-0.454355	3.40713e-10
LAML	CD274	SLC12A6	0.409892	2.14058e-08
LAML	CD274	SLC44A2	0.45471	3.28807e-10
LAML	CD274	SLC25A10	-0.380755	2.36953e-07
LAML	CD274	SLC16A6	0.435991	2.02597e-09
LAML	CD274	SLC26A11	0.341286	4.32544e-06
LAML	CD274	SLC7A7	0.300797	5.79004e-05
LAML	CD274	SLC16A10	0.361046	1.0608e-06
LAML	CD274	SLC37A3	0.406455	2.8771e-08
LAML	CD274	SLC41A1	0.341495	4.26384e-06
LAML	CD274	SLC25A33	-0.335171	6.55644e-06
LAML	CD274	SLC4A4	0.344183	3.54095e-06
LAML	CD274	SLC37A1	0.323136	1.44911e-05
LAML	CD274	SLC12A7	0.357758	1.34918e-06
LAML	CD274	SLC9A9	0.480237	2.2911e-11
LAML	CD274	SLC30A4	0.44863	6.00792e-10
LAML	CD274	SLC8A3	0.460227	1.88334e-10
LAML	CD274	SLC16A7	0.394848	7.62342e-08
LAML	CD274	SLC22A17	0.332174	8.01329e-06
LAML	CD274	SLC9A7	0.415987	1.25644e-08
LAML	CD274	SLC22A23	0.395733	7.08724e-08
LAML	CD274	SLC4A10	0.315104	2.41532e-05
LAML	CD274	SLC25A3	-0.385	1.69327e-07
LAML	CD274	SLC5A3	0.321851	1.57407e-05
LAML	CD274	SLC11A2	0.397342	6.20271e-08
LAML	CD274	SLC38A1	0.397616	6.06325e-08
LAML	CD274	SLC10A5	0.300182	6.00545e-05
LAML	CD274	SLC25A30	0.331798	8.21593e-06
LAML	CD274	SLC24A5	0.346553	3.00168e-06
LGG	CD274	SLC37A2	0.328328	8.70291e-15
LGG	CD274	SLC43A3	0.305886	6.0813e-13
LGG	CD274	SLC16A6	0.347331	1.79482e-16
LGG	CD274	SLC26A10	-0.400668	7.41553e-22
LGG	CD274	SLC35D1	0.465796	6.72058e-30
LGG	CD274	SLC7A7	0.414307	2.12645e-23
LGG	CD274	SLC16A4	0.429683	3.1751e-25
LGG	CD274	SLC15A3	0.398393	1.32e-21
LGG	CD274	SLC25A11	-0.327272	1.07146e-14
LGG	CD274	SLC35B4	0.45261	3.97498e-28
LGG	CD274	SLC39A12	0.34163	5.91545e-16
LGG	CD274	SLC39A1	0.306487	5.45246e-13
LGG	CD274	SLC2A14	0.386012	2.8178e-20
LGG	CD274	SLC44A3	0.398352	1.33372e-21
LGG	CD274	SLC41A1	0.31321	1.58163e-13
LGG	CD274	SLC20A2	0.391856	6.75252e-21
LGG	CD274	SLC25A38	-0.359371	1.33321e-17
LGG	CD274	SLC17A9	0.35776	1.90005e-17
LGG	CD274	SLC4A5	-0.333405	3.16709e-15
LGG	CD274	SLC4A7	0.358287	1.6924e-17
LGG	CD274	SLC35F5	0.443007	6.94787e-27
LGG	CD274	SLC4A8	0.365826	3.15805e-18
LGG	CD274	SLC12A7	0.451592	5.40596e-28
LGG	CD274	SLC9A1	0.418068	7.75636e-24
LGG	CD274	SLC30A4	0.342639	4.79811e-16
LGG	CD274	SLC30A7	0.371749	8.18227e-19
LGG	CD274	SLC30A6	0.453223	3.30036e-28
LGG	CD274	SLC30A1	0.505855	8.83927e-36
LGG	CD274	SLCO2B1	0.426216	8.34919e-25
LGG	CD274	SLC35D3	-0.339117	9.92934e-16
LGG	CD274	SLC16A3	0.364633	4.13133e-18
LGG	CD274	SLC16A5	0.412669	3.28588e-23
LGG	CD274	SLC22A17	-0.318984	5.32644e-14
LGG	CD274	SLC34A2	0.325267	1.58654e-14
LGG	CD274	SLC19A1	-0.343063	4.39354e-16
LGG	CD274	SLC35A3	0.494919	4.26419e-34
LGG	CD274	SLC25A40	0.398966	1.14218e-21
LGG	CD274	SLC25A41	-0.350883	8.43297e-17
LGG	CD274	SLC25A43	0.362859	6.14658e-18
LGG	CD274	SLC25A45	0.349582	1.11325e-16
LGG	CD274	SLC41A2	0.441017	1.24319e-26
LGG	CD274	SLC25A27	-0.302274	1.16538e-12
LGG	CD274	SLC25A24	0.493255	7.59655e-34
LGG	CD274	SLC25A28	-0.334583	2.49822e-15
LGG	CD274	SLC25A29	-0.367904	1.97244e-18
LGG	CD274	SLC25A3	-0.407148	1.40009e-22
LGG	CD274	SLC25A6	-0.386192	2.69803e-20
LGG	CD274	SLC5A3	0.447362	1.91986e-27
LGG	CD274	SLC25A1	-0.452968	3.56594e-28
LGG	CD274	SLC33A1	0.47532	3.15333e-31
LGG	CD274	SLC1A3	0.359343	1.34143e-17
LGG	CD274	SLC2A9	0.504888	1.2522e-35
LGG	CD274	SLC2A5	0.378638	1.64158e-19
LGG	CD274	SLC2A3	0.324714	1.76682e-14
LGG	CD274	SLC1A5	0.363937	4.82949e-18
LGG	CD274	SLC46A2	0.301884	1.24946e-12
LGG	CD274	SLC24A1	0.302657	1.08811e-12
LGG	CD274	SLC11A1	0.346809	2.00401e-16
LGG	CD274	SLC7A11	0.417365	9.37539e-24
LGG	CD274	SLC26A2	0.337292	1.44229e-15
LGG	CD274	SLC26A4	0.337846	1.28797e-15
LGG	CD274	SLC6A6	0.323694	2.15439e-14
LGG	CD274	SLC10A3	0.343094	4.36535e-16
LGG	CD274	SLC10A7	0.362723	6.33705e-18
LGG	CD274	SLC10A6	0.355399	3.18213e-17
LGG	CD274	SLC2A10	0.539692	2.15563e-41
LGG	CD274	SLC25A30	0.481862	3.64467e-32
LGG	CD274	SLC1A1	-0.304145	8.32946e-13
LGG	CD274	SLC17A5	0.393396	4.61201e-21
LIHC	CD274	SLC39A14	0.309601	7.54869e-11
LIHC	CD274	SLC12A6	0.348915	1.48649e-13
LIHC	CD274	SLC37A2	0.391645	5.87472e-17
LIHC	CD274	SLC16A6	0.358691	2.73976e-14
LIHC	CD274	SLC7A7	0.38035	5.22487e-16
LIHC	CD274	SLC35F2	0.316481	2.70513e-11
LIHC	CD274	SLC15A3	0.472006	7.42142e-25
LIHC	CD274	SLC35B1	-0.304562	1.57421e-10
LIHC	CD274	SLC25A39	-0.445714	4.8954e-22
LIHC	CD274	SLC38A2	0.312898	4.63194e-11
LIHC	CD274	SLC2A14	0.343334	3.80366e-13
LIHC	CD274	SLC35C2	-0.346327	2.30358e-13
LIHC	CD274	SLC7A8	0.495454	1.38608e-27
LIHC	CD274	SLC39A8	0.325253	7.03285e-12
LIHC	CD274	SLCO4A1	0.329509	3.60067e-12
LIHC	CD274	SLC28A3	0.341306	5.32689e-13
LIHC	CD274	SLC4A4	0.370764	3.12681e-15
LIHC	CD274	SLC4A7	0.349474	1.35158e-13
LIHC	CD274	SLC4A8	0.365942	7.52241e-15
LIHC	CD274	SLC9A1	0.353488	6.78804e-14
LIHC	CD274	SLC9A9	0.480138	8.86954e-26
LIHC	CD274	SLC30A4	0.463526	6.40643e-24
LIHC	CD274	SLC30A7	0.382147	3.71099e-16
LIHC	CD274	SLC30A1	0.347606	1.85609e-13
LIHC	CD274	SLC16A7	0.320345	1.50235e-11
LIHC	CD274	SLC31A2	0.443992	7.34584e-22
LIHC	CD274	SLC9A7	0.356346	4.13278e-14
LIHC	CD274	SLC35A5	0.349639	1.3142e-13
LIHC	CD274	SLC25A46	0.362003	1.52432e-14
LIHC	CD274	SLC41A3	-0.31835	2.03771e-11
LIHC	CD274	SLC41A2	0.338028	9.13329e-13
LIHC	CD274	SLC25A24	0.439717	1.99179e-21
LIHC	CD274	SLC5A3	0.329497	3.60751e-12
LIHC	CD274	SLC25A1	-0.319706	1.65692e-11
LIHC	CD274	SLC2A3	0.514964	5.07064e-30
LIHC	CD274	SLC46A3	0.32824	4.40095e-12
LIHC	CD274	SLC24A3	0.313562	4.19482e-11
LIHC	CD274	SLC8A1	0.637476	1.28153e-49
LIHC	CD274	SLC6A6	0.346332	2.30176e-13
LIHC	CD274	SLC1A1	0.309782	7.35001e-11
LIHC	CD274	SLC2A4RG	-0.341211	5.41096e-13
LIHC	CD274	SLC24A4	0.456713	3.46698e-23
LUAD	CD274	SLC36A1	0.325841	1.03028e-15
LUAD	CD274	SLC12A6	0.310424	2.47638e-14
LUAD	CD274	SLC37A2	0.49904	1.32971e-37
LUAD	CD274	SLC44A5	-0.353281	2.25309e-18
LUAD	CD274	SLC16A6	0.509302	2.42987e-39
LUAD	CD274	SLC22A4	0.33301	2.20505e-16
LUAD	CD274	SLC7A7	0.579263	6.39048e-53
LUAD	CD274	SLC15A3	0.573048	1.40067e-51
LUAD	CD274	SLC25A17	-0.309888	2.75685e-14
LUAD	CD274	SLC16A14	-0.334206	1.69812e-16
LUAD	CD274	SLC35B1	-0.307105	4.79426e-14
LUAD	CD274	SLC39A7	-0.406623	2.41129e-24
LUAD	CD274	SLC2A14	0.470195	5.0736e-33
LUAD	CD274	SLC35C2	-0.307792	4.18461e-14
LUAD	CD274	SLC45A4	-0.310842	2.27749e-14
LUAD	CD274	SLC39A8	0.352102	2.9689e-18
LUAD	CD274	SLC39A4	-0.346002	1.21459e-17
LUAD	CD274	SLC44A3	-0.321013	2.84475e-15
LUAD	CD274	SLC9A9	0.431269	1.71628e-27
LUAD	CD274	SLC30A4	0.367838	6.78581e-20
LUAD	CD274	SLCO2B1	0.602984	2.58941e-58
LUAD	CD274	SLC28A2	-0.300432	1.76433e-13
LUAD	CD274	SLC31A1	0.340688	4.04149e-17
LUAD	CD274	SLC16A1	0.35148	3.43235e-18
LUAD	CD274	SLC16A2	0.307241	4.66682e-14
LUAD	CD274	SLC15A1	-0.341686	3.23061e-17
LUAD	CD274	SLC31A2	0.676282	3.1396e-78
LUAD	CD274	SLC9A6	0.323487	1.69423e-15
LUAD	CD274	SLC22A23	-0.392298	1.24451e-22
LUAD	CD274	SLC25A46	0.391836	1.40896e-22
LUAD	CD274	SLC41A3	-0.344367	1.7624e-17
LUAD	CD274	SLC44A4	-0.409168	1.17264e-24
LUAD	CD274	SLC29A2	-0.35979	4.81202e-19
LUAD	CD274	SLC25A24	0.319143	4.19476e-15
LUAD	CD274	SLC25A6	-0.308678	3.50889e-14
LUAD	CD274	SLC6A12	0.389472	2.64925e-22
LUAD	CD274	SLC1A3	0.49579	4.59331e-37
LUAD	CD274	SLC2A9	0.503898	2.03384e-38
LUAD	CD274	SLC2A3	0.47594	6.71829e-34
LUAD	CD274	SLC11A1	0.377678	5.73487e-21
LUAD	CD274	SLC8A1	0.534321	7.78841e-44
LUAD	CD274	SLC2A6	0.393677	8.5857e-23
LUAD	CD274	SLC24A4	0.387103	4.96275e-22
LUNG	CD274	SLC44A5	-0.330094	4.17466e-30
LUNG	CD274	SLC16A6	0.384763	3.79313e-41
LUNG	CD274	SLC7A7	0.437977	4.09637e-54
LUNG	CD274	SLC15A3	0.426258	4.6971e-51
LUNG	CD274	SLC39A7	-0.317895	6.2845e-28
LUNG	CD274	SLC2A14	0.320039	2.64719e-28
LUNG	CD274	SLC35C2	-0.304446	1.21531e-25
LUNG	CD274	SLC39A4	-0.319031	3.97864e-28
LUNG	CD274	SLC9A9	0.37687	2.03505e-39
LUNG	CD274	SLC30A4	0.305132	9.35335e-26
LUNG	CD274	SLCO2B1	0.449463	3.12681e-57
LUNG	CD274	SLC31A1	0.332312	1.63689e-30
LUNG	CD274	SLC15A1	-0.303978	1.45271e-25
LUNG	CD274	SLC31A2	0.51581	9.16202e-78
LUNG	CD274	SLC25A46	0.326096	2.21467e-29
LUNG	CD274	SLC6A12	0.309572	1.68698e-26
LUNG	CD274	SLC1A3	0.338942	9.509e-32
LUNG	CD274	SLC2A3	0.329844	4.63837e-30
LUNG	CD274	SLC8A1	0.43202	1.52257e-52
LUNG	CD274	SLC2A6	0.312212	6.01014e-27
LUSC	CD274	SLC35D2	0.306182	1.81985e-13
LUSC	CD274	SLC44A5	-0.360005	2.3003e-18
LUSC	CD274	SLC16A8	-0.318748	1.59184e-14
LUSC	CD274	SLC7A7	0.404948	3.09142e-23
LUSC	CD274	SLC15A3	0.341349	1.47745e-16
LUSC	CD274	SLC35C2	-0.331076	1.30107e-15
LUSC	CD274	SLC47A1	0.372658	1.16409e-19
LUSC	CD274	SLC4A3	-0.335154	5.53886e-16
LUSC	CD274	SLC9A9	0.323054	6.72401e-15
LUSC	CD274	SLCO2B1	0.412687	3.74183e-24
LUSC	CD274	SLC31A1	0.35383	9.40866e-18
LUSC	CD274	SLC15A1	-0.316925	2.28335e-14
LUSC	CD274	SLC31A2	0.371508	1.53507e-19
LUSC	CD274	SLC6A2	-0.338508	2.71855e-16
LUSC	CD274	SLC41A3	-0.319583	1.34834e-14
LUSC	CD274	SLC41A2	0.30566	2.00877e-13
LUSC	CD274	SLC25A25	0.311984	5.99439e-14
LUSC	CD274	SLC6A12	0.301864	4.09429e-13
LUSC	CD274	SLC8A1	0.385217	5.2731e-21
LUSC	CD274	SLC2A4RG	-0.313491	4.47444e-14
MESO	CD274	SLC36A1	0.315431	0.00292071
MESO	CD274	SLC7A6OS	0.303328	0.00429087
MESO	CD274	SLC15A4	0.357204	0.000682851
MESO	CD274	SLC9A3R1	-0.306098	0.00393468
MESO	CD274	SLC16A6	0.404263	0.000103046
MESO	CD274	SLC20A1	0.341747	0.00119685
MESO	CD274	SLCO1B3	0.416946	5.88623e-05
MESO	CD274	SLC30A10	-0.374909	0.000346542
MESO	CD274	SLC15A3	0.353394	0.000786242
MESO	CD274	SLC25A14	-0.322793	0.00229349
MESO	CD274	SLC25A36	-0.342458	0.00116708
MESO	CD274	SLC7A6	0.313206	0.00313844
MESO	CD274	SLC7A5	0.310017	0.00347591
MESO	CD274	SLC7A1	0.433859	2.69167e-05
MESO	CD274	SLC4A3	-0.442371	1.78673e-05
MESO	CD274	SLC34A3	-0.427355	3.65472e-05
MESO	CD274	SLC12A1	-0.311768	0.00328681
MESO	CD274	SLC30A7	0.328771	0.00187638
MESO	CD274	SLC30A1	0.353066	0.000795778
MESO	CD274	SLC31A1	0.319257	0.00257779
MESO	CD274	SLC16A7	0.322191	0.00233977
MESO	CD274	SLC31A2	0.439509	2.05314e-05
MESO	CD274	SLC9A7	0.339816	0.00128128
MESO	CD274	SLC38A6	0.328078	0.00192092
MESO	CD274	SLC9A11	-0.382009	0.00026111
MESO	CD274	SLC45A1	-0.430852	3.10292e-05
MESO	CD274	SLC25A46	0.30413	0.00418492
MESO	CD274	SLC41A3	-0.440603	1.94722e-05
MESO	CD274	SLC4A9	-0.446042	1.49219e-05
MESO	CD274	SLCO5A1	0.535467	9.09903e-08
MESO	CD274	SLC25A23	-0.340198	0.00126414
MESO	CD274	SLC25A27	-0.497432	9.5099e-07
MESO	CD274	SLC25A24	0.319421	0.00256393
MESO	CD274	SLC25A6	-0.369705	0.000424697
MESO	CD274	SLC4A1AP	0.333821	0.00157876
MESO	CD274	SLC25A26	-0.32806	0.00192211
MESO	CD274	SLC1A5	0.354031	0.000767997
MESO	CD274	SLC6A6	0.427626	3.60882e-05
MESO	CD274	SLC10A6	0.36256	0.000558444
MESO	CD274	SLC10A5	-0.348454	0.000941446
MESO	CD274	SLCO2A1	0.44567	1.51982e-05
MESO	CD274	SLC2A12	-0.456477	8.83931e-06
MESO	CD274	SLC24A5	-0.380914	0.000272878
MESO	CD274	SLC47A2	-0.378099	0.000305397
MESO	CD274	SLC2A6	0.422122	4.65324e-05
MESO	CD274	SLC6A19	-0.341286	0.00121653
MESO	CD274	SLC24A4	0.334457	0.00154446
OV	CD274	SLC37A2	0.457473	2.45755e-17
OV	CD274	SLC7A7	0.497603	1.13117e-20
OV	CD274	SLC15A3	0.567234	1.2713e-27
OV	CD274	SLC28A3	0.310404	2.6451e-08
OV	CD274	SLC9A9	0.457778	2.32701e-17
OV	CD274	SLCO2B1	0.472849	1.45721e-18
OV	CD274	SLC31A2	0.475402	8.98993e-19
OV	CD274	SLC25A28	0.384885	2.58358e-12
OV	CD274	SLC2A5	0.444546	2.37325e-16
OV	CD274	SLC11A1	0.364759	3.99126e-11
OV	CD274	SLC24A4	0.343461	5.91789e-10
PAAD	CD274	SLC36A1	0.416855	4.36104e-09
PAAD	CD274	SLC27A4	-0.412862	6.32186e-09
PAAD	CD274	SLC39A10	0.419377	3.44107e-09
PAAD	CD274	SLC12A6	0.451434	1.41883e-10
PAAD	CD274	SLC18A2	0.428264	1.4694e-09
PAAD	CD274	SLC37A2	0.490344	1.84421e-12
PAAD	CD274	SLC9A3R2	-0.331905	4.43356e-06
PAAD	CD274	SLC22A18	-0.363196	4.34501e-07
PAAD	CD274	SLC25A10	-0.355046	8.15204e-07
PAAD	CD274	SLC16A6	0.488477	2.30065e-12
PAAD	CD274	SLC16A8	-0.456526	8.28739e-11
PAAD	CD274	SLC7A4	-0.393419	3.60061e-08
PAAD	CD274	SLC15A3	0.319083	1.06998e-05
PAAD	CD274	SLC16A14	0.415272	5.05554e-09
PAAD	CD274	SLC35B1	-0.427104	1.64434e-09
PAAD	CD274	SLC25A39	-0.551671	5.78707e-16
PAAD	CD274	SLC48A1	-0.304408	2.79444e-05
PAAD	CD274	SLC35B4	0.372815	2.02098e-07
PAAD	CD274	SLC25A32	0.331837	4.45465e-06
PAAD	CD274	SLC38A2	0.429478	1.30571e-09
PAAD	CD274	SLC2A14	0.46641	2.84438e-11
PAAD	CD274	SLC27A5	-0.32201	8.78072e-06
PAAD	CD274	SLC27A3	-0.37232	2.10349e-07
PAAD	CD274	SLC35C2	-0.43212	1.00799e-09
PAAD	CD274	SLC45A4	-0.386409	6.56212e-08
PAAD	CD274	SLC39A8	0.373267	1.94833e-07
PAAD	CD274	SLC39A3	-0.488714	2.23703e-12
PAAD	CD274	SLC39A6	0.334665	3.64844e-06
PAAD	CD274	SLC47A1	0.313548	1.54596e-05
PAAD	CD274	SLC4A7	0.552116	5.42412e-16
PAAD	CD274	SLC35F5	0.327499	6.02813e-06
PAAD	CD274	SLC4A2	-0.309799	1.97561e-05
PAAD	CD274	SLC12A9	-0.347576	1.4294e-06
PAAD	CD274	SLC9A9	0.466557	2.79881e-11
PAAD	CD274	SLC30A4	0.517816	6.06955e-14
PAAD	CD274	SLC30A7	0.411908	6.90299e-09
PAAD	CD274	SLC30A6	0.465595	3.11056e-11
PAAD	CD274	SLC30A1	0.378918	1.22746e-07
PAAD	CD274	SLCO2B1	0.531829	9.41964e-15
PAAD	CD274	SLC16A2	0.346392	1.56035e-06
PAAD	CD274	SLC16A7	0.433685	8.6389e-10
PAAD	CD274	SLC31A2	0.534499	6.54007e-15
PAAD	CD274	SLC9A6	0.380026	1.11997e-07
PAAD	CD274	SLC9A7	0.496608	8.69562e-13
PAAD	CD274	SLC38A10	-0.32341	7.98341e-06
PAAD	CD274	SLC35A5	0.455472	9.27007e-11
PAAD	CD274	SLC25A40	0.464759	3.40879e-11
PAAD	CD274	SLC25A46	0.407628	1.02097e-08
PAAD	CD274	SLC29A2	-0.430719	1.15654e-09
PAAD	CD274	SLC25A23	-0.431154	1.10828e-09
PAAD	CD274	SLC25A24	0.326327	6.53624e-06
PAAD	CD274	SLC25A29	-0.569318	4.12417e-17
PAAD	CD274	SLC6A15	0.376308	1.52106e-07
PAAD	CD274	SLC25A6	-0.336443	3.21469e-06
PAAD	CD274	SLC5A3	0.375324	1.64845e-07
PAAD	CD274	SLC25A1	-0.545777	1.35117e-15
PAAD	CD274	SLC33A1	0.342679	2.04959e-06
PAAD	CD274	SLC1A3	0.491402	1.62611e-12
PAAD	CD274	SLC2A9	0.495557	9.87582e-13
PAAD	CD274	SLC2A8	-0.403631	1.46411e-08
PAAD	CD274	SLC2A5	0.369507	2.63701e-07
PAAD	CD274	SLC2A3	0.41879	3.63667e-09
PAAD	CD274	SLC27A1	-0.355092	8.12342e-07
PAAD	CD274	SLC24A1	0.323034	8.19036e-06
PAAD	CD274	SLC26A2	0.479222	6.75192e-12
PAAD	CD274	SLC26A4	0.310673	1.86635e-05
PAAD	CD274	SLC8A1	0.541965	2.31772e-15
PAAD	CD274	SLC38A7	0.38056	1.07141e-07
PAAD	CD274	SLC6A6	0.395001	3.13828e-08
PAAD	CD274	SLC25A30	0.470522	1.8045e-11
PAAD	CD274	SLC2A4RG	-0.384536	7.68607e-08
PAAD	CD274	SLC35E3	0.306373	2.46459e-05
PAAD	CD274	SLC24A4	0.387504	5.98028e-08
PCPG	CD274	SLC7A6OS	0.586856	1.08141e-18
PCPG	CD274	SLC36A4	0.400734	1.32201e-08
PCPG	CD274	SLC12A6	0.372998	1.46061e-07
PCPG	CD274	SLC17A7	-0.344094	1.42172e-06
PCPG	CD274	SLC9A3R2	-0.559695	8.2838e-17
PCPG	CD274	SLC22A15	0.402619	1.11367e-08
PCPG	CD274	SLC44A2	-0.452933	7.57948e-11
PCPG	CD274	SLC44A5	-0.353802	6.78791e-07
PCPG	CD274	SLC25A10	-0.348878	9.90672e-07
PCPG	CD274	SLC35B2	-0.312627	1.32378e-05
PCPG	CD274	SLC6A5	0.347431	1.10579e-06
PCPG	CD274	SLC22A4	0.351888	7.86843e-07
PCPG	CD274	SLC7A9	-0.363625	3.1314e-07
PCPG	CD274	SLC25A16	0.384784	5.40694e-08
PCPG	CD274	SLC25A12	0.417477	2.77619e-09
PCPG	CD274	SLC25A11	-0.363603	3.13693e-07
PCPG	CD274	SLC25A39	-0.324595	5.83332e-06
PCPG	CD274	SLC29A4	-0.301275	2.78937e-05
PCPG	CD274	SLC35B4	0.440761	2.73476e-10
PCPG	CD274	SLC30A5	0.387871	4.14098e-08
PCPG	CD274	SLC25A34	-0.448181	1.25835e-10
PCPG	CD274	SLC25A32	0.348214	1.04198e-06
PCPG	CD274	SLC2A11	0.467971	1.44541e-11
PCPG	CD274	SLC2A13	0.497744	4.24146e-13
PCPG	CD274	SLC7A1	0.467909	1.45562e-11
PCPG	CD274	SLC35C2	-0.659929	9.41355e-25
PCPG	CD274	SLC39A6	0.602139	7.83484e-20
PCPG	CD274	SLC9A2	-0.312059	1.3751e-05
PCPG	CD274	SLC5A9	-0.330092	3.95664e-06
PCPG	CD274	SLC41A1	0.341938	1.66994e-06
PCPG	CD274	SLC25A33	-0.397966	1.69721e-08
PCPG	CD274	SLC35F5	0.362665	3.3813e-07
PCPG	CD274	SLC4A2	-0.316879	9.93396e-06
PCPG	CD274	SLC4A8	0.435113	4.87666e-10
PCPG	CD274	SLC43A1	-0.423249	1.58859e-09
PCPG	CD274	SLC12A1	-0.328658	4.38152e-06
PCPG	CD274	SLC12A9	-0.403343	1.0424e-08
PCPG	CD274	SLC30A4	0.621429	2.31699e-21
PCPG	CD274	SLC30A6	0.592968	3.84873e-19
PCPG	CD274	SLC30A1	0.377139	1.03484e-07
PCPG	CD274	SLC8A2	0.317083	9.79717e-06
PCPG	CD274	SLC28A1	-0.429928	8.21747e-10
PCPG	CD274	SLC31A1	0.31664	1.00965e-05
PCPG	CD274	SLC16A1	-0.345615	1.26829e-06
PCPG	CD274	SLC16A3	-0.331534	3.56885e-06
PCPG	CD274	SLC16A7	0.696122	1.98177e-28
PCPG	CD274	SLC31A2	0.347862	1.07026e-06
PCPG	CD274	SLC34A2	0.317463	9.54678e-06
PCPG	CD274	SLCO1C1	-0.345097	1.31868e-06
PCPG	CD274	SLC6A2	0.56915	1.91407e-17
PCPG	CD274	SLC9A6	0.379663	8.36738e-08
PCPG	CD274	SLC9A7	0.492557	8.04036e-13
PCPG	CD274	SLC22A23	-0.335614	2.65839e-06
PCPG	CD274	SLC45A1	-0.414416	3.71678e-09
PCPG	CD274	SLC35A4	-0.328767	4.34764e-06
PCPG	CD274	SLC35A5	0.499791	3.28571e-13
PCPG	CD274	SLC35A3	0.333911	3.00766e-06
PCPG	CD274	SLC25A40	0.645767	1.8958e-23
PCPG	CD274	SLC25A41	-0.404905	9.03312e-09
PCPG	CD274	SLC25A43	0.311047	1.47121e-05
PCPG	CD274	SLC25A44	0.454613	6.32343e-11
PCPG	CD274	SLC25A46	0.675201	3.06328e-26
PCPG	CD274	SLC41A2	0.624257	1.35454e-21
PCPG	CD274	SLC44A4	-0.453554	7.08875e-11
PCPG	CD274	SLC35E4	-0.316773	1.00059e-05
PCPG	CD274	SLC27A2	0.357905	4.92896e-07
PCPG	CD274	SLCO5A1	-0.307807	1.82345e-05
PCPG	CD274	SLC25A29	-0.364499	2.91953e-07
PCPG	CD274	SLC32A1	0.4758	5.90529e-12
PCPG	CD274	SLC25A6	-0.400805	1.31346e-08
PCPG	CD274	SLC6A16	-0.429075	8.94646e-10
PCPG	CD274	SLC16A11	-0.363915	3.05953e-07
PCPG	CD274	SLC4A1AP	0.678491	1.4254e-26
PCPG	CD274	SLC30A9	0.65041	7.21009e-24
PCPG	CD274	SLC2A8	-0.498444	3.88758e-13
PCPG	CD274	SLC1A6	-0.345624	1.26749e-06
PCPG	CD274	SLC27A1	-0.300645	2.90457e-05
PCPG	CD274	SLC24A2	0.540175	1.4785e-15
PCPG	CD274	SLC24A1	0.42568	1.25181e-09
PCPG	CD274	SLC26A2	0.437521	3.81598e-10
PCPG	CD274	SLC26A4	-0.394593	2.29394e-08
PCPG	CD274	SLC26A5	0.393176	2.60108e-08
PCPG	CD274	SLC38A7	0.55584	1.48571e-16
PCPG	CD274	SLC10A7	0.351269	8.252e-07
PCPG	CD274	SLC10A5	-0.347085	1.1351e-06
PCPG	CD274	SLC25A30	0.387508	4.2735e-08
PCPG	CD274	SLC6A9	-0.436935	4.0512e-10
PCPG	CD274	SLC1A1	0.487376	1.50681e-12
PCPG	CD274	SLC17A5	0.353899	6.7369e-07
PCPG	CD274	SLC24A5	-0.386007	4.86648e-08
PCPG	CD274	SLC2A4	-0.365769	2.63589e-07
PCPG	CD274	SLC35E3	0.508917	1.03059e-13
PCPG	CD274	SLC14A2	0.309468	1.63392e-05
PCPG	CD274	SLC13A3	-0.474257	7.05783e-12
PCPG	CD274	SLC7A14	0.423968	1.48081e-09
PCPG	CD274	SLC7A10	-0.338321	2.18133e-06
PRAD	CD274	SLC27A4	-0.506023	4.2407e-37
PRAD	CD274	SLC7A6OS	0.401737	9.53828e-23
PRAD	CD274	SLC39A14	0.386824	4.49419e-21
PRAD	CD274	SLCO4C1	0.431953	2.08583e-26
PRAD	CD274	SLC12A6	0.601285	2.27937e-55
PRAD	CD274	SLC18A2	0.461322	2.45502e-30
PRAD	CD274	SLC9A3R2	-0.492503	6.01213e-35
PRAD	CD274	SLC43A3	0.427361	7.93937e-26
PRAD	CD274	SLC25A10	-0.561364	5.47279e-47
PRAD	CD274	SLC16A6	0.329844	2.00172e-15
PRAD	CD274	SLC35B2	-0.409955	1.0486e-23
PRAD	CD274	SLC35D1	0.426429	1.03876e-25
PRAD	CD274	SLC7A7	0.461547	2.2828e-30
PRAD	CD274	SLC16A4	0.517524	5.24529e-39
PRAD	CD274	SLC15A3	0.301595	4.97968e-13
PRAD	CD274	SLC25A17	-0.322483	8.91879e-15
PRAD	CD274	SLC25A14	-0.339319	2.75314e-16
PRAD	CD274	SLC25A11	-0.403066	6.70135e-23
PRAD	CD274	SLC35B1	-0.438666	2.84892e-27
PRAD	CD274	SLC25A39	-0.524984	2.77272e-40
PRAD	CD274	SLC7A5	0.340193	2.2852e-16
PRAD	CD274	SLC39A7	-0.357589	4.93161e-18
PRAD	CD274	SLC38A2	0.440894	1.45675e-27
PRAD	CD274	SLC2A14	0.476576	1.56158e-32
PRAD	CD274	SLC2A13	0.383789	9.6115e-21
PRAD	CD274	SLC27A5	-0.450972	6.58643e-29
PRAD	CD274	SLC35C2	-0.512196	4.09809e-38
PRAD	CD274	SLC39A2	0.307751	1.57276e-13
PRAD	CD274	SLC39A3	-0.502155	1.78983e-36
PRAD	CD274	SLC39A4	-0.342155	1.50028e-16
PRAD	CD274	SLC28A3	0.33284	1.07683e-15
PRAD	CD274	SLC47A1	0.397474	2.92707e-22
PRAD	CD274	SLC41A1	0.368363	4.05917e-19
PRAD	CD274	SLC20A2	0.39688	3.41817e-22
PRAD	CD274	SLC25A35	-0.333989	8.47587e-16
PRAD	CD274	SLC25A33	-0.459164	4.91993e-30
PRAD	CD274	SLC25A38	-0.449519	1.03581e-28
PRAD	CD274	SLC4A5	-0.356134	6.86098e-18
PRAD	CD274	SLC4A7	0.323479	7.30418e-15
PRAD	CD274	SLC4A8	0.46162	2.22934e-30
PRAD	CD274	SLC43A1	-0.395833	4.48812e-22
PRAD	CD274	SLC12A4	0.34166	1.6687e-16
PRAD	CD274	SLC12A9	-0.330801	1.64346e-15
PRAD	CD274	SLC9A4	0.310385	9.52558e-14
PRAD	CD274	SLC30A4	0.324616	5.80847e-15
PRAD	CD274	SLC30A6	0.449445	1.05996e-28
PRAD	CD274	SLC30A1	0.528894	5.76542e-41
PRAD	CD274	SLCO2B1	0.602383	1.28987e-55
PRAD	CD274	SLC31A1	0.326173	4.23827e-15
PRAD	CD274	SLC16A2	0.488363	2.62346e-34
PRAD	CD274	SLC16A5	0.333739	8.92911e-16
PRAD	CD274	SLC16A7	0.62584	3.86995e-61
PRAD	CD274	SLC31A2	0.403513	5.94967e-23
PRAD	CD274	SLC34A2	0.323885	6.73056e-15
PRAD	CD274	SLC9A6	0.438684	2.83379e-27
PRAD	CD274	SLC9A7	0.382201	1.42628e-20
PRAD	CD274	SLC19A1	-0.517661	4.97326e-39
PRAD	CD274	SLC25A40	0.371408	1.96967e-19
PRAD	CD274	SLC25A45	-0.425579	1.32621e-25
PRAD	CD274	SLC25A46	0.398061	2.51074e-22
PRAD	CD274	SLC41A2	0.375705	7.00741e-20
PRAD	CD274	SLC25A42	-0.447162	2.14927e-28
PRAD	CD274	SLC29A2	-0.34915	3.2666e-17
PRAD	CD274	SLC29A1	0.305572	2.37211e-13
PRAD	CD274	SLC25A22	-0.415464	2.30482e-24
PRAD	CD274	SLC25A24	0.521078	1.30465e-39
PRAD	CD274	SLC25A29	-0.361068	2.22498e-18
PRAD	CD274	SLC25A3	-0.404477	4.59941e-23
PRAD	CD274	SLC25A6	-0.537909	1.42566e-42
PRAD	CD274	SLC5A3	0.517477	5.34329e-39
PRAD	CD274	SLC40A1	0.580662	6.78176e-51
PRAD	CD274	SLC16A12	0.306545	1.97535e-13
PRAD	CD274	SLC25A1	-0.538697	1.02634e-42
PRAD	CD274	SLC1A3	0.558557	1.92815e-46
PRAD	CD274	SLC2A9	0.448036	1.64064e-28
PRAD	CD274	SLC2A8	-0.399148	1.88841e-22
PRAD	CD274	SLC2A3	0.389228	2.44688e-21
PRAD	CD274	SLC46A2	0.361514	2.00738e-18
PRAD	CD274	SLC46A3	0.343747	1.06406e-16
PRAD	CD274	SLC24A3	0.349263	3.18633e-17
PRAD	CD274	SLC24A1	0.32361	7.11378e-15
PRAD	CD274	SLC8A1	0.49819	7.68611e-36
PRAD	CD274	SLC38A5	0.36644	6.38422e-19
PRAD	CD274	SLC38A7	0.328568	2.60093e-15
PRAD	CD274	SLC38A1	0.347018	5.2196e-17
PRAD	CD274	SLC6A6	0.576048	6.15413e-50
PRAD	CD274	SLC6A8	-0.300163	6.48463e-13
PRAD	CD274	SLC10A6	0.441433	1.23751e-27
PRAD	CD274	SLCO2A1	0.348968	3.40081e-17
PRAD	CD274	SLC5A8	0.333423	9.53762e-16
PRAD	CD274	SLC26A6	-0.398985	1.97117e-22
PRAD	CD274	SLC26A9	0.317759	2.27754e-14
PRAD	CD274	SLC2A4RG	-0.505344	5.46824e-37
PRAD	CD274	SLC24A5	-0.429272	4.56277e-26
PRAD	CD274	SLCO3A1	0.499673	4.46671e-36
PRAD	CD274	SLC47A2	0.302041	4.58442e-13
PRAD	CD274	SLC14A2	0.314775	4.08387e-14
PRAD	CD274	SLC24A4	0.47956	5.63284e-33
READ	CD274	SLC18A2	0.408314	1.53288e-05
READ	CD274	SLC37A2	0.456687	9.74532e-07
READ	CD274	SLC26A10	0.369884	0.000102971
READ	CD274	SLC7A7	0.453079	1.21488e-06
READ	CD274	SLC15A3	0.531733	5.32321e-09
READ	CD274	SLC35B4	0.312254	0.00118348
READ	CD274	SLC2A14	0.341717	0.000360179
READ	CD274	SLC35C2	-0.315934	0.00102664
READ	CD274	SLC39A4	-0.386409	4.67259e-05
READ	CD274	SLC39A6	0.418901	8.69173e-06
READ	CD274	SLC44A3	-0.313995	0.00110672
READ	CD274	SLC47A1	0.378219	6.94916e-05
READ	CD274	SLC41A1	0.404935	1.82989e-05
READ	CD274	SLC6A1	0.300819	0.00181999
READ	CD274	SLC12A3	0.364595	0.000131431
READ	CD274	SLC9A9	0.424414	6.41891e-06
READ	CD274	SLCO2B1	0.503085	4.51367e-08
READ	CD274	SLC8A3	0.418802	8.73872e-06
READ	CD274	SLC16A7	0.378044	7.00764e-05
READ	CD274	SLC31A2	0.451731	1.3183e-06
READ	CD274	SLC9A7	0.399768	2.39015e-05
READ	CD274	SLC7A2	0.303608	0.00164122
READ	CD274	SLC6A12	0.312337	0.00117971
READ	CD274	SLC25A26	-0.353763	0.000213854
READ	CD274	SLC1A3	0.497906	6.50795e-08
READ	CD274	SLC2A8	-0.307864	0.0013989
READ	CD274	SLC2A5	0.408843	1.49073e-05
READ	CD274	SLC2A3	0.420869	7.80528e-06
READ	CD274	SLC46A2	0.338607	0.000410686
READ	CD274	SLC11A1	0.347885	0.000276517
READ	CD274	SLC8A1	0.306387	0.00147905
READ	CD274	SLC38A7	0.396662	2.80049e-05
READ	CD274	SLC10A6	0.355639	0.000196806
READ	CD274	SLCO2A1	0.322714	0.000786349
READ	CD274	SLC5A5	0.363629	0.000137365
READ	CD274	SLC2A6	0.439473	2.72819e-06
READ	CD274	SLC24A4	0.432654	4.03976e-06
SARC	CD274	SLC39A14	0.344404	8.55843e-09
SARC	CD274	SLC43A3	0.342553	1.03976e-08
SARC	CD274	SLC20A1	0.324621	6.42338e-08
SARC	CD274	SLC7A7	0.31468	1.67752e-07
SARC	CD274	SLC29A4	-0.505473	1.35892e-18
SARC	CD274	SLC28A3	0.373746	3.28706e-10
SARC	CD274	SLC4A7	0.374473	3.01922e-10
SARC	CD274	SLC30A1	0.32306	7.48621e-08
SARC	CD274	SLC35A3	0.33796	1.67616e-08
SARC	CD274	SLC25A40	0.344984	8.05005e-09
SARC	CD274	SLC25A46	0.39622	2.14869e-11
SARC	CD274	SLC27A2	0.36176	1.29565e-09
SARC	CD274	SLC2A9	0.383473	1.0354e-10
SARC	CD274	SLC38A1	0.352178	3.7263e-09
SKCM	CD274	SLC12A6	0.315418	2.07668e-12
SKCM	CD274	SLC22A3	0.306445	9.17359e-12
SKCM	CD274	SLC7A7	0.603628	2.18318e-48
SKCM	CD274	SLC15A3	0.524378	7.69788e-35
SKCM	CD274	SLC25A15	-0.368548	1.0722e-16
SKCM	CD274	SLC29A4	-0.308504	6.55286e-12
SKCM	CD274	SLC39A4	-0.334744	7.11723e-14
SKCM	CD274	SLC4A8	0.352223	2.72598e-15
SKCM	CD274	SLC43A1	-0.345777	9.29853e-15
SKCM	CD274	SLC12A3	0.587341	2.70339e-45
SKCM	CD274	SLC9A9	0.543009	1.04923e-37
SKCM	CD274	SLC30A7	0.324543	4.35137e-13
SKCM	CD274	SLCO2B1	0.572891	1.07852e-42
SKCM	CD274	SLC31A2	0.58889	1.39738e-45
SKCM	CD274	SLC9A7	0.346376	8.30622e-15
SKCM	CD274	SLC19A1	-0.391249	8.68306e-19
SKCM	CD274	SLC41A2	0.487583	1.12349e-29
SKCM	CD274	SLC27A2	0.617808	3.1451e-51
SKCM	CD274	SLC29A3	0.361119	4.78364e-16
SKCM	CD274	SLC25A23	-0.310735	4.53796e-12
SKCM	CD274	SLC32A1	0.307984	7.13546e-12
SKCM	CD274	SLC25A6	-0.318861	1.15869e-12
SKCM	CD274	SLC40A1	0.398256	1.8176e-19
SKCM	CD274	SLC6A12	0.344005	1.29634e-14
SKCM	CD274	SLC1A3	0.420745	9.28106e-22
SKCM	CD274	SLC2A5	0.484981	2.46921e-29
SKCM	CD274	SLC46A3	0.382606	5.67958e-18
SKCM	CD274	SLC8A1	0.609019	1.88687e-49
SKCM	CD274	SLC38A5	0.327715	2.49646e-13
SKCM	CD274	SLC38A1	0.305332	1.09921e-11
SKCM	CD274	SLC6A7	0.357261	1.02425e-15
SKCM	CD274	SLC43A2	0.360179	5.76464e-16
SKCM	CD274	SLC2A6	0.33095	1.40665e-13
STAD	CD274	SLC37A2	0.339789	1.26721e-13
STAD	CD274	SLC16A6	0.359982	3.25063e-15
STAD	CD274	SLC15A3	0.457842	1.06443e-24
STAD	CD274	SLC29A4	-0.347795	3.06023e-14
STAD	CD274	SLC39A5	-0.301214	6.84251e-11
STAD	CD274	SLCO2B1	0.351744	1.49575e-14
STAD	CD274	SLC31A2	0.595313	1.70533e-44
STAD	CD274	SLC9A7	0.431438	7.94864e-22
STAD	CD274	SLC25A40	0.300121	8.07254e-11
STAD	CD274	SLC41A3	-0.323972	1.86463e-12
STAD	CD274	SLC1A3	0.475517	9.09869e-27
STAD	CD274	SLC2A5	0.430936	8.96396e-22
STAD	CD274	SLC2A3	0.371425	3.62175e-16
STAD	CD274	SLC11A1	0.300775	7.31312e-11
TGCT	CD274	SLC12A2	-0.362744	3.25965e-06
TGCT	CD274	SLC12A6	0.486339	1.22226e-10
TGCT	CD274	SLC23A2	0.378322	1.11903e-06
TGCT	CD274	SLC17A7	0.412606	8.67908e-08
TGCT	CD274	SLC37A2	0.555329	5.32365e-14
TGCT	CD274	SLC9A3R2	-0.416131	6.5629e-08
TGCT	CD274	SLC44A5	-0.531564	9.345e-13
TGCT	CD274	SLC25A10	-0.492937	6.27154e-11
TGCT	CD274	SLC16A6	0.510929	9.44016e-12
TGCT	CD274	SLC6A5	0.412429	8.80093e-08
TGCT	CD274	SLC4A11	0.377803	1.16061e-06
TGCT	CD274	SLC26A11	0.375626	1.3519e-06
TGCT	CD274	SLC7A7	0.368851	2.1578e-06
TGCT	CD274	SLC7A4	0.302764	0.000122197
TGCT	CD274	SLC35F1	-0.395588	3.20109e-07
TGCT	CD274	SLC25A19	0.331808	2.32181e-05
TGCT	CD274	SLC15A3	0.700669	2.40197e-24
TGCT	CD274	SLC25A17	0.310917	7.79945e-05
TGCT	CD274	SLC25A14	-0.321077	4.37488e-05
TGCT	CD274	SLC25A11	-0.310215	8.11099e-05
TGCT	CD274	SLC17A4	-0.324883	3.5039e-05
TGCT	CD274	SLC16A14	-0.371064	1.85433e-06
TGCT	CD274	SLC7A6	0.356625	4.88701e-06
TGCT	CD274	SLC29A4	-0.445035	5.85521e-09
TGCT	CD274	SLC35B4	0.37298	1.62483e-06
TGCT	CD274	SLC12A8	-0.403344	1.7818e-07
TGCT	CD274	SLC45A3	0.365466	2.71502e-06
TGCT	CD274	SLC39A2	-0.396303	3.03467e-07
TGCT	CD274	SLC39A5	-0.398983	2.48143e-07
TGCT	CD274	SLC28A3	0.479063	2.50958e-10
TGCT	CD274	SLC9A2	-0.47191	5.00902e-10
TGCT	CD274	SLC44A3	-0.483103	1.68667e-10
TGCT	CD274	SLC5A7	0.413388	8.15978e-08
TGCT	CD274	SLC5A9	-0.32161	4.24162e-05
TGCT	CD274	SLC47A1	0.37585	1.3309e-06
TGCT	CD274	SLC20A2	-0.362482	3.31731e-06
TGCT	CD274	SLC25A35	0.391165	4.4411e-07
TGCT	CD274	SLC6A1	-0.398091	2.65396e-07
TGCT	CD274	SLC4A3	-0.330556	2.50296e-05
TGCT	CD274	SLC4A2	-0.351615	6.76604e-06
TGCT	CD274	SLC4A8	0.373716	1.54401e-06
TGCT	CD274	SLC35F4	-0.354786	5.51016e-06
TGCT	CD274	SLC43A1	0.364113	2.97397e-06
TGCT	CD274	SLC34A3	-0.408025	1.24217e-07
TGCT	CD274	SLC12A3	0.393324	3.78734e-07
TGCT	CD274	SLC9A9	0.340968	1.32647e-05
TGCT	CD274	SLCO2B1	0.513496	7.13965e-12
TGCT	CD274	SLC16A1	-0.302169	0.000126208
TGCT	CD274	SLC16A2	-0.439469	9.49209e-09
TGCT	CD274	SLC15A1	-0.535077	6.20525e-13
TGCT	CD274	SLC31A2	0.798701	8.53301e-36
TGCT	CD274	SLCO1C1	-0.416798	6.22214e-08
TGCT	CD274	SLC38A4	-0.349013	7.99404e-06
TGCT	CD274	SLC38A6	0.390598	4.62992e-07
TGCT	CD274	SLC22A23	-0.34412	1.08959e-05
TGCT	CD274	SLC45A1	-0.37386	1.52865e-06
TGCT	CD274	SLC22A2	-0.398652	2.5442e-07
TGCT	CD274	SLC19A2	-0.407062	1.33848e-07
TGCT	CD274	SLC19A3	-0.421248	4.34867e-08
TGCT	CD274	SLC19A1	-0.343282	1.14832e-05
TGCT	CD274	SLC35A5	0.368415	2.22296e-06
TGCT	CD274	SLC25A41	-0.316262	5.76871e-05
TGCT	CD274	SLC5A12	-0.503866	2.01166e-11
TGCT	CD274	SLC41A3	-0.458414	1.76816e-09
TGCT	CD274	SLC22A9	-0.306095	0.000101879
TGCT	CD274	SLC44A4	-0.376308	1.28893e-06
TGCT	CD274	SLC29A3	0.61345	1.68734e-17
TGCT	CD274	SLC29A2	-0.415518	6.89133e-08
TGCT	CD274	SLC25A23	-0.529816	1.14371e-12
TGCT	CD274	SLC6A15	-0.362586	3.29433e-06
TGCT	CD274	SLC25A4	-0.533265	7.66897e-13
TGCT	CD274	SLC6A18	-0.305659	0.000104346
TGCT	CD274	SLC6A13	-0.40812	1.23303e-07
TGCT	CD274	SLC6A12	0.374127	1.50059e-06
TGCT	CD274	SLC16A11	-0.43894	9.93295e-09
TGCT	CD274	SLC30A9	-0.377873	1.15494e-06
TGCT	CD274	SLC1A7	-0.31147	7.56179e-05
TGCT	CD274	SLC1A3	0.6057	5.43717e-17
TGCT	CD274	SLC2A9	0.404565	1.62268e-07
TGCT	CD274	SLC2A5	0.479616	2.37748e-10
TGCT	CD274	SLC46A3	0.399175	2.44578e-07
TGCT	CD274	SLC24A3	-0.307016	9.68452e-05
TGCT	CD274	SLC26A4	-0.355511	5.25615e-06
TGCT	CD274	SLC8A1	0.369812	2.02062e-06
TGCT	CD274	SLC38A3	-0.37523	1.38971e-06
TGCT	CD274	SLC10A3	-0.400284	2.24907e-07
TGCT	CD274	SLC2A12	-0.435033	1.38634e-08
TGCT	CD274	SLC2A10	-0.344837	1.04155e-05
TGCT	CD274	SLC5A2	-0.311926	7.37081e-05
TGCT	CD274	SLC27A6	-0.409446	1.11207e-07
TGCT	CD274	SLC25A30	0.386032	6.45596e-07
TGCT	CD274	SLC6A9	-0.44542	5.66064e-09
TGCT	CD274	SLC13A5	-0.450405	3.64329e-09
TGCT	CD274	SLC1A1	-0.336282	1.77024e-05
TGCT	CD274	SLC2A4RG	-0.452407	3.04636e-09
TGCT	CD274	SLC24A5	-0.48603	1.26056e-10
TGCT	CD274	SLC2A6	0.55298	7.13842e-14
TGCT	CD274	SLC24A4	0.465686	9.02257e-10
TGCT	CD274	SLC13A3	-0.459927	1.53925e-09
TGCT	CD274	SLC13A4	-0.304623	0.000110434
TGCT	CD274	SLC7A14	-0.353832	5.86262e-06
THCA	CD274	SLC36A1	0.543156	3.29405e-45
THCA	CD274	SLC27A4	-0.336753	1.23819e-16
THCA	CD274	SLC6A20	0.32449	1.71901e-15
THCA	CD274	SLC12A6	0.302863	1.34012e-13
THCA	CD274	SLC37A2	0.435921	6.24158e-28
THCA	CD274	SLC9A3R2	-0.558459	3.23642e-48
THCA	CD274	SLC15A4	0.435466	7.18372e-28
THCA	CD274	SLC25A10	-0.409279	1.6454e-24
THCA	CD274	SLC20A1	0.460585	2.21785e-31
THCA	CD274	SLC22A1	-0.360888	4.90118e-19
THCA	CD274	SLC7A7	0.369527	6.01248e-20
THCA	CD274	SLC7A4	0.300994	1.92067e-13
THCA	CD274	SLC26A8	-0.31204	2.2042e-14
THCA	CD274	SLC35F2	0.35652	1.38243e-18
THCA	CD274	SLC15A3	0.313445	1.6627e-14
THCA	CD274	SLC25A16	0.544178	2.09755e-45
THCA	CD274	SLC25A14	-0.349962	6.36365e-18
THCA	CD274	SLC25A11	-0.31013	3.226e-14
THCA	CD274	SLC18A3	0.30101	1.91491e-13
THCA	CD274	SLC35B1	-0.476162	1.04179e-33
THCA	CD274	SLC25A37	0.303477	1.19001e-13
THCA	CD274	SLC25A39	-0.43403	1.11769e-27
THCA	CD274	SLC29A4	-0.479894	2.76776e-34
THCA	CD274	SLC48A1	-0.372167	3.12653e-20
THCA	CD274	SLC7A5	0.488137	1.39614e-35
THCA	CD274	SLC30A5	0.321364	3.29926e-15
THCA	CD274	SLC39A7	-0.330639	4.66484e-16
THCA	CD274	SLC25A34	-0.480796	2.00351e-34
THCA	CD274	SLC38A2	0.408189	2.23736e-24
THCA	CD274	SLC2A14	0.48513	4.19022e-35
THCA	CD274	SLC2A13	0.392827	1.51461e-22
THCA	CD274	SLC27A5	-0.432953	1.55496e-27
THCA	CD274	SLC27A3	-0.406746	3.3556e-24
THCA	CD274	SLC7A1	0.525623	6.01014e-42
THCA	CD274	SLC35C2	-0.383579	1.7253e-21
THCA	CD274	SLC45A4	-0.39092	2.51706e-22
THCA	CD274	SLC39A8	0.30702	5.96291e-14
THCA	CD274	SLC39A6	0.377049	9.18121e-21
THCA	CD274	SLCO4A1	0.510641	2.62084e-39
THCA	CD274	SLC28A3	0.580363	8.3816e-53
THCA	CD274	SLC6A4	-0.365487	1.61699e-19
THCA	CD274	SLC25A35	-0.35415	2.41e-18
THCA	CD274	SLC25A33	-0.315993	9.933e-15
THCA	CD274	SLC25A38	-0.587393	2.37952e-54
THCA	CD274	SLC4A7	0.460975	1.94553e-31
THCA	CD274	SLC4A3	-0.371427	3.75762e-20
THCA	CD274	SLC30A2	0.322586	2.55903e-15
THCA	CD274	SLC12A7	0.388021	5.41405e-22
THCA	CD274	SLC12A3	0.335309	1.69832e-16
THCA	CD274	SLC12A9	-0.374171	1.89529e-20
THCA	CD274	SLC30A4	0.331364	3.9919e-16
THCA	CD274	SLC30A7	0.520584	4.80066e-41
THCA	CD274	SLC30A6	0.362796	3.10088e-19
THCA	CD274	SLC30A1	0.431823	2.19594e-27
THCA	CD274	SLCO2B1	0.403786	7.66074e-24
THCA	CD274	SLC16A1	0.363669	2.51186e-19
THCA	CD274	SLC16A2	-0.304103	1.05399e-13
THCA	CD274	SLC16A7	0.399779	2.31081e-23
THCA	CD274	SLC22A16	0.349079	7.79486e-18
THCA	CD274	SLC22A17	-0.346796	1.31297e-17
THCA	CD274	SLC31A2	0.354729	2.1051e-18
THCA	CD274	SLC34A2	0.509609	3.93911e-39
THCA	CD274	SLC9A7	0.462791	1.05569e-31
THCA	CD274	SLC38A10	-0.378615	6.16925e-21
THCA	CD274	SLC45A1	-0.392763	1.54082e-22
THCA	CD274	SLC19A3	0.360671	5.16312e-19
THCA	CD274	SLC35A3	0.388653	4.58478e-22
THCA	CD274	SLC25A40	0.468887	1.31831e-32
THCA	CD274	SLC25A43	0.4109	1.03922e-24
THCA	CD274	SLC25A45	-0.46631	3.19292e-32
THCA	CD274	SLC25A46	0.408	2.35988e-24
THCA	CD274	SLC41A3	-0.526088	4.95194e-42
THCA	CD274	SLC35E1	0.463262	9.0016e-32
THCA	CD274	SLC25A42	-0.498207	3.24799e-37
THCA	CD274	SLCO5A1	0.418392	1.20324e-25
THCA	CD274	SLC29A1	0.355995	1.56398e-18
THCA	CD274	SLC25A23	-0.424502	1.99081e-26
THCA	CD274	SLC25A24	0.519841	6.50325e-41
THCA	CD274	SLC10A4	-0.413909	4.39976e-25
THCA	CD274	SLC25A28	-0.410731	1.09045e-24
THCA	CD274	SLC25A29	-0.531183	5.82496e-43
THCA	CD274	SLC40A1	0.41276	6.11579e-25
THCA	CD274	SLC16A12	0.306226	6.96752e-14
THCA	CD274	SLC25A1	-0.352762	3.3302e-18
THCA	CD274	SLC6A13	-0.318885	5.5016e-15
THCA	CD274	SLC6A14	0.481883	1.35617e-34
THCA	CD274	SLC16A11	-0.55202	6.23033e-47
THCA	CD274	SLC4A1AP	0.336455	1.32193e-16
THCA	CD274	SLC25A26	-0.35099	5.02083e-18
THCA	CD274	SLC1A4	0.329918	5.44455e-16
THCA	CD274	SLC2A8	-0.533542	2.13644e-43
THCA	CD274	SLC2A5	0.39105	2.43181e-22
THCA	CD274	SLC2A3	0.394116	1.07224e-22
THCA	CD274	SLC46A2	0.309747	3.481e-14
THCA	CD274	SLC26A2	0.442928	6.97952e-29
THCA	CD274	SLC8A1	0.507693	8.36666e-39
THCA	CD274	SLC38A7	0.406144	3.97132e-24
THCA	CD274	SLC38A3	-0.344566	2.17659e-17
THCA	CD274	SLC6A6	0.434743	8.97719e-28
THCA	CD274	SLC10A3	-0.355562	1.73176e-18
THCA	CD274	SLC10A5	-0.421395	4.99209e-26
THCA	CD274	SLC2A12	-0.378741	5.97424e-21
THCA	CD274	SLC27A6	0.346251	1.48629e-17
THCA	CD274	SLC25A30	0.371941	3.30713e-20
THCA	CD274	SLC17A5	0.38161	2.86737e-21
THCA	CD274	SLC2A4RG	-0.500455	1.37873e-37
THCA	CD274	SLC2A4	-0.420169	7.15634e-26
THCA	CD274	SLC24A4	0.332926	2.85005e-16
THCA	CD274	SLC7A10	-0.310972	2.72829e-14
THYM	CD274	SLC46A1	0.504965	3.00658e-09
THYM	CD274	SLC39A13	-0.381438	1.45894e-05
THYM	CD274	SLC39A11	0.349616	7.90751e-05
THYM	CD274	SLC39A14	0.503531	3.38668e-09
THYM	CD274	SLC23A2	0.491357	9.1027e-09
THYM	CD274	SLC9A3R2	-0.367972	3.0484e-05
THYM	CD274	SLC22A15	0.560982	1.81076e-11
THYM	CD274	SLC43A3	-0.568689	8.29943e-12
THYM	CD274	SLC25A10	-0.526087	4.87754e-10
THYM	CD274	SLC16A6	0.529858	3.47848e-10
THYM	CD274	SLC22A4	0.49983	4.59304e-09
THYM	CD274	SLC26A11	0.36703	3.20585e-05
THYM	CD274	SLC35D1	0.360692	4.48003e-05
THYM	CD274	SLC7A3	-0.325432	0.00025459
THYM	CD274	SLCO1A2	-0.357956	5.16504e-05
THYM	CD274	SLC35F2	0.526649	4.63924e-10
THYM	CD274	SLC25A19	-0.40416	3.89963e-06
THYM	CD274	SLC25A16	0.308089	0.000555846
THYM	CD274	SLC25A12	0.464842	6.89315e-08
THYM	CD274	SLC25A11	-0.395862	6.38545e-06
THYM	CD274	SLC16A14	0.608824	1.0091e-13
THYM	CD274	SLC25A36	0.333454	0.00017458
THYM	CD274	SLC25A39	-0.323887	0.000273458
THYM	CD274	SLC29A4	-0.382739	1.35624e-05
THYM	CD274	SLC48A1	-0.418494	1.61151e-06
THYM	CD274	SLC12A8	0.45592	1.31194e-07
THYM	CD274	SLC30A5	0.468761	5.16543e-08
THYM	CD274	SLC39A1	0.396023	6.32534e-06
THYM	CD274	SLC39A7	-0.402038	4.42942e-06
THYM	CD274	SLC25A32	0.581425	2.18559e-12
THYM	CD274	SLC2A11	0.322433	0.000292384
THYM	CD274	SLC2A14	0.424224	1.11892e-06
THYM	CD274	SLC27A5	-0.544546	8.95497e-11
THYM	CD274	SLC24A6	-0.485668	1.42617e-08
THYM	CD274	SLC7A1	0.422142	1.27856e-06
THYM	CD274	SLC45A3	0.36397	3.77131e-05
THYM	CD274	SLC35C2	-0.44034	3.86615e-07
THYM	CD274	SLC25A13	0.389785	9.08747e-06
THYM	CD274	SLC7A8	0.331897	0.000188
THYM	CD274	SLC22A18AS	-0.349953	7.77436e-05
THYM	CD274	SLC39A9	0.454215	1.48057e-07
THYM	CD274	SLC39A2	0.374961	2.08806e-05
THYM	CD274	SLC39A3	-0.354539	6.15854e-05
THYM	CD274	SLC39A4	-0.46775	5.56658e-08
THYM	CD274	SLC39A6	0.410385	2.67015e-06
THYM	CD274	SLC28A3	0.493179	7.86988e-09
THYM	CD274	SLC9A3	0.313903	0.000430073
THYM	CD274	SLC44A3	0.395878	6.37951e-06
THYM	CD274	SLC5A9	0.560358	1.92717e-11
THYM	CD274	SLC41A1	0.620482	2.48757e-14
THYM	CD274	SLC25A33	-0.654789	2.82057e-16
THYM	CD274	SLC25A38	-0.635009	3.99663e-15
THYM	CD274	SLC6A1	0.491185	9.22809e-09
THYM	CD274	SLC35F5	0.333718	0.000172397
THYM	CD274	SLC43A1	-0.413114	2.25613e-06
THYM	CD274	SLC34A3	0.412608	2.32803e-06
THYM	CD274	SLC9A8	0.328183	0.000223961
THYM	CD274	SLC9A9	0.344361	0.000102784
THYM	CD274	SLC30A4	0.545907	7.87019e-11
THYM	CD274	SLC30A6	0.463758	7.46101e-08
THYM	CD274	SLC30A1	0.379092	1.66268e-05
THYM	CD274	SLC31A1	0.336761	0.000148984
THYM	CD274	SLC16A3	-0.395554	6.50175e-06
THYM	CD274	SLC22A16	-0.371182	2.56488e-05
THYM	CD274	SLC31A2	0.416622	1.81289e-06
THYM	CD274	SLC3A2	-0.327766	0.000228367
THYM	CD274	SLC9A6	0.413524	2.1995e-06
THYM	CD274	SLC9A7	0.36584	3.41551e-05
THYM	CD274	SLC38A4	0.386351	1.10584e-05
THYM	CD274	SLC22A20	0.535498	2.08181e-10
THYM	CD274	SLC19A2	0.528579	3.9031e-10
THYM	CD274	SLC19A1	-0.52918	3.69767e-10
THYM	CD274	SLC25A40	0.483063	1.7469e-08
THYM	CD274	SLC25A45	-0.416782	1.7948e-06
THYM	CD274	SLC25A46	0.412458	2.34972e-06
THYM	CD274	SLC41A3	-0.43996	3.96697e-07
THYM	CD274	SLC4A10	0.424811	1.07748e-06
THYM	CD274	SLC35E1	0.448842	2.158e-07
THYM	CD274	SLC35E4	0.374142	2.18372e-05
THYM	CD274	SLCO5A1	0.314238	0.000423696
THYM	CD274	SLC29A3	-0.305831	0.000613204
THYM	CD274	SLC25A21	0.444896	2.83418e-07
THYM	CD274	SLC25A24	0.35405	6.31454e-05
THYM	CD274	SLC12A5	-0.355801	5.7724e-05
THYM	CD274	SLC6A11	0.347583	8.75673e-05
THYM	CD274	SLC25A3	-0.395349	6.58022e-06
THYM	CD274	SLC25A6	-0.365031	3.56536e-05
THYM	CD274	SLC25A4	0.375612	2.01478e-05
THYM	CD274	SLC34A1	0.354645	6.1252e-05
THYM	CD274	SLC16A13	0.535075	2.16423e-10
THYM	CD274	SLC6A17	0.316834	0.000377147
THYM	CD274	SLC33A1	0.361023	4.4033e-05
THYM	CD274	SLC25A26	-0.536106	1.9686e-10
THYM	CD274	SLC1A4	-0.34647	9.257e-05
THYM	CD274	SLC2A9	0.531163	3.09165e-10
THYM	CD274	SLC2A5	0.327456	0.000231706
THYM	CD274	SLC2A1	0.325044	0.000259221
THYM	CD274	SLC1A5	-0.377737	1.79227e-05
THYM	CD274	SLC24A1	0.328405	0.000221644
THYM	CD274	SLC26A1	0.308128	0.000554884
THYM	CD274	SLC26A3	0.358012	5.15032e-05
THYM	CD274	SLC26A5	0.408114	3.06847e-06
THYM	CD274	SLC38A5	-0.536456	1.90611e-10
THYM	CD274	SLC38A7	0.475403	3.14135e-08
THYM	CD274	SLC38A1	0.72565	3.25848e-21
THYM	CD274	SLC6A3	-0.336246	0.00015273
THYM	CD274	SLC6A6	0.301397	0.000742005
THYM	CD274	SLC6A8	0.379415	1.6331e-05
THYM	CD274	SLC10A3	0.420919	1.38211e-06
THYM	CD274	SLC10A6	0.505942	2.77143e-09
THYM	CD274	SLCO2A1	0.420655	1.40553e-06
THYM	CD274	SLC5A8	0.327158	0.000234946
THYM	CD274	SLC43A2	-0.386666	1.08622e-05
THYM	CD274	SLC26A6	-0.423166	1.19751e-06
THYM	CD274	SLC1A1	0.422228	1.27156e-06
THYM	CD274	SLC22A5	0.510794	1.8427e-09
THYM	CD274	SLCO3A1	0.448802	2.16396e-07
THYM	CD274	SLC14A2	0.301577	0.000736307
THYM	CD274	SLC13A3	0.338572	0.000136491
THYM	CD274	SLC13A4	0.44234	3.37545e-07
UCEC	CD274	SLC39A14	0.315135	5.19934e-06
UCEC	CD274	SLC15A4	0.362247	1.26199e-07
UCEC	CD274	SLC16A6	0.33735	9.71881e-07
UCEC	CD274	SLC35D1	0.308747	8.2197e-06
UCEC	CD274	SLC7A7	0.353931	2.54509e-07
UCEC	CD274	SLC15A3	0.514252	5.7885e-15
UCEC	CD274	SLC2A14	0.381359	2.33028e-08
UCEC	CD274	SLC39A4	-0.316491	4.71094e-06
UCEC	CD274	SLC9A9	0.37845	3.035e-08
UCEC	CD274	SLC30A4	0.336189	1.06438e-06
UCEC	CD274	SLCO2B1	0.507214	1.54409e-14
UCEC	CD274	SLC16A7	0.363518	1.13169e-07
UCEC	CD274	SLC31A2	0.421645	4.55637e-10
UCEC	CD274	SLC19A1	-0.312861	6.12729e-06
UCEC	CD274	SLC25A1	-0.336214	1.06231e-06
UCEC	CD274	SLC2A3	0.407741	1.88058e-09
UCEC	CD274	SLC2A4RG	-0.32437	2.63104e-06
UCS	CD274	SLC12A2	0.312956	0.0177738
UCS	CD274	SLC36A2	-0.343878	0.00881603
UCS	CD274	SLC6A20	0.398107	0.00216281
UCS	CD274	SLC23A1	0.402282	0.00192168
UCS	CD274	SLC18A2	0.440641	0.000602685
UCS	CD274	SLC37A2	0.460731	0.000310362
UCS	CD274	SLC44A1	0.312345	0.0180094
UCS	CD274	SLC9A3R1	0.306181	0.0205397
UCS	CD274	SLC35D1	0.369486	0.00467524
UCS	CD274	SLC7A7	0.313604	0.0175266
UCS	CD274	SLC15A3	0.506531	5.81235e-05
UCS	CD274	SLC25A15	-0.454345	0.000384952
UCS	CD274	SLC7A6	-0.312243	0.0180492
UCS	CD274	SLC12A8	0.452465	0.000409826
UCS	CD274	SLC30A5	0.335489	0.010736
UCS	CD274	SLC25A34	-0.409873	0.00154399
UCS	CD274	SLC22A18AS	0.398042	0.00216676
UCS	CD274	SLC39A8	0.394574	0.00238755
UCS	CD274	SLC39A6	0.31247	0.0179612
UCS	CD274	SLC28A3	0.413285	0.00139704
UCS	CD274	SLC37A1	0.43467	0.000728462
UCS	CD274	SLC12A1	0.307044	0.0201686
UCS	CD274	SLC30A4	0.349908	0.00762728
UCS	CD274	SLC30A1	0.537065	1.65363e-05
UCS	CD274	SLC30A3	-0.385602	0.00305436
UCS	CD274	SLCO2B1	0.453113	0.000401088
UCS	CD274	SLC31A1	0.325435	0.0135039
UCS	CD274	SLC16A7	0.409284	0.00157073
UCS	CD274	SLC31A2	0.468866	0.000234429
UCS	CD274	SLC9A7	0.430521	0.000829327
UCS	CD274	SLC35A3	0.499368	7.67434e-05
UCS	CD274	SLC25A40	0.387313	0.00291568
UCS	CD274	SLC41A2	0.674673	8.687e-09
UCS	CD274	SLC27A2	0.324495	0.0137915
UCS	CD274	SLC29A3	0.368448	0.00480166
UCS	CD274	SLC40A1	0.480211	0.000156651
UCS	CD274	SLC16A13	0.304463	0.0212964
UCS	CD274	SLC6A14	0.39159	0.00259328
UCS	CD274	SLC33A1	0.331788	0.0116917
UCS	CD274	SLC11A2	0.311205	0.0184561
UCS	CD274	SLC2A9	0.305014	0.0210512
UCS	CD274	SLC46A2	0.342211	0.00917183
UCS	CD274	SLC11A1	0.408577	0.00160336
UCS	CD274	SLC38A7	0.349292	0.00774193
UCS	CD274	SLC5A4	0.396519	0.00226136
UCS	CD274	SLC10A1	0.304524	0.0212692
UCS	CD274	SLC26A9	0.334111	0.0110835
UCS	CD274	SLC2A4	-0.322161	0.0145285
UVM	CD274	SLC12A2	0.324449	0.00332303
UVM	CD274	SLC36A4	0.328692	0.00291252
UVM	CD274	SLC39A11	0.356728	0.00116212
UVM	CD274	SLC12A6	0.57398	2.60553e-08
UVM	CD274	SLC23A2	0.424815	8.57933e-05
UVM	CD274	SLC9A3R2	-0.304571	0.00601654
UVM	CD274	SLC22A15	0.391936	0.000323901
UVM	CD274	SLC44A1	0.345267	0.00170911
UVM	CD274	SLC9A3R1	-0.416831	0.000119973
UVM	CD274	SLC35E2	0.328436	0.00293593
UVM	CD274	SLC25A10	-0.544585	1.76979e-07
UVM	CD274	SLC16A6	0.362822	0.000941051
UVM	CD274	SLC20A1	0.347093	0.00160874
UVM	CD274	SLC22A4	0.486123	4.84528e-06
UVM	CD274	SLC35D1	0.417698	0.000115728
UVM	CD274	SLC7A7	0.330567	0.00274601
UVM	CD274	SLC16A4	0.307667	0.00549933
UVM	CD274	SLC25A16	0.388279	0.000372365
UVM	CD274	SLC25A12	0.362353	0.00095659
UVM	CD274	SLC25A11	-0.399367	0.000242762
UVM	CD274	SLC16A14	0.400586	0.000231397
UVM	CD274	SLC25A39	-0.520839	7.31589e-07
UVM	CD274	SLC48A1	-0.453094	2.43995e-05
UVM	CD274	SLC7A5	-0.310455	0.0050677
UVM	CD274	SLC35B4	0.318354	0.00400315
UVM	CD274	SLC37A3	0.427754	7.56688e-05
UVM	CD274	SLC30A5	0.322925	0.00348261
UVM	CD274	SLC25A34	0.505602	1.72094e-06
UVM	CD274	SLC25A32	0.398265	0.000253475
UVM	CD274	SLC1A2	0.302662	0.00635652
UVM	CD274	SLC38A2	0.380333	0.000501387
UVM	CD274	SLC38A9	0.365565	0.00085465
UVM	CD274	SLC2A13	0.381589	0.000478588
UVM	CD274	SLC27A5	-0.336451	0.0022775
UVM	CD274	SLC35C2	-0.373347	0.000647276
UVM	CD274	SLC5A10	0.390459	0.00034273
UVM	CD274	SLC39A3	-0.356212	0.00118283
UVM	CD274	SLC39A6	0.3703	0.000722285
UVM	CD274	SLCO4A1	-0.501641	2.13524e-06
UVM	CD274	SLC44A3	-0.32527	0.00323984
UVM	CD274	SLC5A9	0.303979	0.00612026
UVM	CD274	SLC6A1	0.353141	0.00131323
UVM	CD274	SLC4A4	0.356024	0.00119044
UVM	CD274	SLC4A7	0.371566	0.000690215
UVM	CD274	SLC35F5	0.406704	0.000181394
UVM	CD274	SLC4A8	0.329592	0.00283153
UVM	CD274	SLC43A1	-0.306798	0.00564039
UVM	CD274	SLC37A4	-0.406704	0.000181394
UVM	CD274	SLC12A3	0.522119	6.7956e-07
UVM	CD274	SLC9A9	0.597026	5.05999e-09
UVM	CD274	SLC30A4	0.490216	3.9186e-06
UVM	CD274	SLC30A7	0.457571	1.97885e-05
UVM	CD274	SLC30A6	0.356728	0.00116212
UVM	CD274	SLC30A1	0.400539	0.000231825
UVM	CD274	SLCO2B1	0.399859	0.000238112
UVM	CD274	SLC31A1	0.343298	0.0018236
UVM	CD274	SLC15A2	0.479489	6.79555e-06
UVM	CD274	SLC31A2	0.451641	2.60998e-05
UVM	CD274	SLC3A2	-0.354852	0.00123904
UVM	CD274	SLCO1C1	0.435882	5.31479e-05
UVM	CD274	SLC9A6	0.489217	4.12803e-06
UVM	CD274	SLC38A10	-0.358767	0.00108339
UVM	CD274	SLC19A2	0.336498	0.00227408
UVM	CD274	SLC19A1	-0.319573	0.00385797
UVM	CD274	SLC35A5	0.30286	0.00632047
UVM	CD274	SLC35A3	0.331833	0.00263849
UVM	CD274	SLC25A43	0.454843	2.24904e-05
UVM	CD274	SLC25A46	0.311721	0.00488183
UVM	CD274	SLC41A2	0.450938	2.69617e-05
UVM	CD274	SLC4A10	0.307232	0.00556949
UVM	CD274	SLC25A20	0.342733	0.00185768
UVM	CD274	SLC25A24	0.402813	0.000211888
UVM	CD274	SLC25A3	-0.311463	0.00491919
UVM	CD274	SLC25A6	-0.451078	2.67872e-05
UVM	CD274	SLC5A3	0.425668	8.27326e-05
UVM	CD274	SLC40A1	0.632044	3.2249e-10
UVM	CD274	SLC34A1	0.346452	0.00164335
UVM	CD274	SLC25A1	-0.506634	1.62623e-06
UVM	CD274	SLC4A1AP	0.433052	6.01656e-05
UVM	CD274	SLC33A1	0.396601	0.000270483
UVM	CD274	SLC1A3	0.469948	1.09196e-05
UVM	CD274	SLC11A2	0.488584	4.26608e-06
UVM	CD274	SLC46A3	0.405274	0.000192095
UVM	CD274	SLC27A1	-0.462007	1.60332e-05
UVM	CD274	SLC7A11	0.301547	0.00656272
UVM	CD274	SLC8A1	0.452813	2.47203e-05
UVM	CD274	SLC10A7	0.42839	7.36311e-05
UVM	CD274	SLC2A10	0.550656	1.20945e-07
UVM	CD274	SLC26A7	0.409558	0.000161659
UVM	CD274	SLC1A1	0.323863	0.00338362
UVM	CD274	SLC22A5	0.306165	0.00574512
UVM	CD274	SLC2A4RG	-0.405204	0.000192636
UVM	CD274	SLC2A6	0.319292	0.00389105
UVM	CD274	SLC35E3	0.313924	0.00457265

## Sheet: Table S6
Table S6. PD-L1 related SLC genes (PRSGs) shared by different TCGA cancer types.
SLC_Gene	#cancertype
SLC31A2	26
SLC15A3	25
SLC9A7	23
SLC7A7	23
SLCO2B1	22
SLC30A4	21
SLC9A9	20
SLC8A1	18
SLC35C2	18
SLC25A46	18
SLC16A6	18
SLC2A5	17
SLC1A3	17
SLC31A1	16
SLC16A7	16
SLC12A6	16
SLC30A1	15
SLC2A3	15
SLC2A14	15
SLC39A4	14
SLC28A3	14
SLC25A40	14
SLC25A24	14
SLC25A10	14
SLC41A2	13
SLC2A4RG	13
SLC24A4	13
SLC41A3	12
SLC37A2	12
SLC30A6	12
SLC25A1	12
SLC9A6	11
SLC4A7	11
SLC30A7	11
SLC2A9	11
SLC9A3R2	10
SLC6A6	10
SLC6A12	10
SLC39A6	10
SLC38A7	10
SLC29A4	10
SLC25A39	10
SLC25A30	10
SLC25A29	10
SLC19A1	10
SLC12A3	10
SLC39A14	9
SLC35F5	9
SLC35A5	9
SLC35A3	9
SLC33A1	9
SLC30A5	9
SLC2A6	9
SLC25A6	9
SLC25A43	9
SLC25A11	9
SLC22A17	9
SLC11A1	9
SLC44A3	8
SLC43A3	8
SLC43A1	8
SLC41A1	8
SLC40A1	8
SLC39A8	8
SLC38A2	8
SLC36A1	8
SLC35D1	8
SLC35B4	8
SLC27A5	8
SLC25A33	8
SLC20A1	8
SLC12A9	8
SLCO5A1	7
SLCO2A1	7
SLC7A1	7
SLC5A3	7
SLC4A8	7
SLC4A1AP	7
SLC47A1	7
SLC39A7	7
SLC38A1	7
SLC35B1	7
SLC2A8	7
SLC2A10	7
SLC27A2	7
SLC25A38	7
SLC25A3	7
SLC25A23	7
SLC16A5	7
SLC16A14	7
SLC10A6	7
SLC10A3	7
SLC9A2	6
SLC7A5	6
SLC6A9	6
SLC4A4	6
SLC48A1	6
SLC46A3	6
SLC46A2	6
SLC45A1	6
SLC39A1	6
SLC38A10	6
SLC2A13	6
SLC29A3	6
SLC29A2	6
SLC26A6	6
SLC26A2	6
SLC25A26	6
SLC25A14	6
SLC24A5	6
SLC24A1	6
SLC22A4	6
SLC1A1	6
SLC19A2	6
SLC18A2	6
SLC17A5	6
SLC16A3	6
SLC16A2	6
SLC16A13	6
SLC16A1	6
SLC15A1	6
SLC10A5	6
SLC9A1	5
SLC8A3	5
SLC7A6OS	5
SLC7A11	5
SLC5A9	5
SLC4A3	5
SLC45A3	5
SLC44A5	5
SLC44A4	5
SLC39A5	5
SLC39A3	5
SLC36A4	5
SLC35F2	5
SLC35E3	5
SLC30A2	5
SLC2A11	5
SLC29A1	5
SLC27A3	5
SLC26A9	5
SLC26A10	5
SLC25A34	5
SLC25A32	5
SLC25A28	5
SLC25A12	5
SLC22A23	5
SLC22A15	5
SLC16A8	5
SLC15A4	5
SLC14A2	5
SLC13A4	5
SLC13A3	5
SLC12A7	5
SLC12A2	5
SLC11A2	5
SLC10A7	5
SLC9A3R1	4
SLC7A4	4
SLC6A20	4
SLC6A1	4
SLC45A4	4
SLC44A2	4
SLC43A2	4
SLC39A11	4
SLC38A5	4
SLC37A1	4
SLC35E4	4
SLC35E1	4
SLC34A3	4
SLC34A2	4
SLC30A9	4
SLC2A4	4
SLC2A12	4
SLC26A4	4
SLC26A11	4
SLC25A5	4
SLC25A45	4
SLC25A42	4
SLC25A36	4
SLC25A27	4
SLC25A16	4
SLC23A2	4
SLC22A5	4
SLC22A18AS	4
SLC20A2	4
SLC1A4	4
SLC17A7	4
SLC16A4	4
SLC16A12	4
SLC16A10	4
SLC15A2	4
SLC12A8	4
SLCO4A1	3
SLCO3A1	3
SLCO1C1	3
SLC7A8	3
SLC7A6	3
SLC7A14	3
SLC6A17	3
SLC6A15	3
SLC6A13	3
SLC5A4	3
SLC5A2	3
SLC4A5	3
SLC4A2	3
SLC4A10	3
SLC47A2	3
SLC44A1	3
SLC39A2	3
SLC39A10	3
SLC38A4	3
SLC37A4	3
SLC37A3	3
SLC35E2	3
SLC35B2	3
SLC32A1	3
SLC27A4	3
SLC27A1	3
SLC26A1	3
SLC25A44	3
SLC25A41	3
SLC25A35	3
SLC25A17	3
SLC25A15	3
SLC24A6	3
SLC24A3	3
SLC23A3	3
SLC22A3	3
SLC22A18	3
SLC22A16	3
SLC22A11	3
SLC1A7	3
SLC1A6	3
SLC1A5	3
SLC17A9	3
SLC17A4	3
SLC16A11	3
SLC13A5	3
SLC12A4	3
SLC12A1	3
SLCO1A2	2
SLC9A8	2
SLC9A5	2
SLC9A4	2
SLC9A10	2
SLC8A2	2
SLC7A9	2
SLC7A3	2
SLC7A2	2
SLC7A10	2
SLC6A8	2
SLC6A5	2
SLC6A4	2
SLC6A2	2
SLC6A19	2
SLC6A18	2
SLC6A16	2
SLC6A14	2
SLC5A8	2
SLC5A7	2
SLC5A6	2
SLC5A5	2
SLC5A12	2
SLC5A10	2
SLC4A9	2
SLC46A1	2
SLC3A2	2
SLC38A6	2
SLC38A3	2
SLC36A2	2
SLC35A4	2
SLC34A1	2
SLC30A10	2
SLC2A1	2
SLC28A1	2
SLC27A6	2
SLC26A5	2
SLC25A4	2
SLC25A37	2
SLC25A25	2
SLC25A21	2
SLC25A20	2
SLC25A19	2
SLC24A2	2
SLC23A1	2
SLC22A9	2
SLC22A20	2
SLC22A1	2
SLC19A3	2
SLC13A1	2
SLC12A5	2
SLC10A1	2
SLCO4C1	1
SLCO1B3	1
SLC9A3	1
SLC9A11	1
SLC7A5P1	1
SLC7A13	1
SLC6A7	1
SLC6A3	1
SLC6A11	1
SLC5A1	1
SLC4A11	1
SLC45A2	1
SLC3A1	1
SLC39A9	1
SLC39A13	1
SLC39A12	1
SLC38A9	1
SLC35F4	1
SLC35F3	1
SLC35F1	1
SLC35D3	1
SLC35D2	1
SLC35B3	1
SLC35A2	1
SLC35A1	1
SLC30A8	1
SLC30A3	1
SLC28A2	1
SLC26A8	1
SLC26A7	1
SLC26A3	1
SLC25A22	1
SLC25A13	1
SLC22A8	1
SLC22A6	1
SLC22A24	1
SLC22A2	1
SLC22A13	1
SLC22A12	1
SLC1A2	1
SLC18A3	1
SLC18A1	1
SLC17A8	1
SLC17A1	1
SLC14A1	1
SLC13A2	1
SLC10A4	1
SLC10A2	1

## Sheet: Table S7
Table S7. Number of PD-L1 related SLC genes (PRSGs) in TCGA cancer types.
cancertype	count_PRSGs
THYM	120
DLBC	117
THCA	109
KICH	104
TGCT	101
PRAD	98
PCPG	96
UVM	94
PAAD	73
BLCA	72
LGG	69
KIRP	67
ACC	66
CHOL	64
COAD	50
UCS	48
MESO	47
GBM	46
LUAD	43
LIHC	42
READ	37
SKCM	33
LAML	30
BRCA	30
CESC	29
LUSC	20
LUNG	20
KIRC	18
HNSC	18
UCEC	17
STAD	14
SARC	14
OV	11
ESCA	8

## Sheet: Table S8
Table S8. Overlap of DESGs, SRSGs and PRSGs in at least 2 TCGA cancer types.
groups	count	elements
DESGs PRSGs SRSGs	198	SLC35A4 SLC30A9 SLC39A3 SLCO4A1 SLC37A4 SLC30A5 SLC25A25 SLC22A18AS SLC25A40 SLC43A3 SLC25A10 SLC2A8 SLC13A5 SLC7A6 SLC25A3 SLC10A7 SLC17A9 SLC46A2 SLC1A3 SLC41A3 SLC12A7 SLC22A11 SLC39A4 SLC28A3 SLC29A2 SLC34A3 SLC41A1 SLC11A2 SLC2A5 SLC26A1 SLC25A37 SLC39A10 SLC16A14 SLC4A8 SLC35F5 SLC38A1 SLC2A4RG SLC9A5 SLC7A1 SLC22A23 SLC6A12 SLC25A14 SLC39A11 SLC5A12 SLC39A7 SLC39A14 SLC12A4 SLC35E3 SLC25A2…
DESGs SRSGs	18	SLC25A22 SLC6A11 SLC25A13 SLC38A9 SLC26A8 SLC35D2 SLC22A13 SLC35A2 SLC30A3 SLC17A3 SLC14A1 SLC4A11 SLC35A1 SLCO4C1 SLC38A11 SLC9A3 SLC3A1 SLC6A3
DESGs PRSGs	76	SLC6A2 SLC7A7 SLC19A3 SLC39A8 SLC27A1 SLC9A7 SLC1A6 SLC23A1 SLC27A6 SLC4A5 SLC33A1 SLC6A4 SLC38A5 SLC2A10 SLC22A4 SLC45A3 SLC37A3 SLC29A4 SLC15A2 SLC35A3 SLC12A8 SLC2A14 SLC22A17 SLC12A3 SLC44A3 SLC31A1 SLC2A12 SLC5A5 SLC8A2 SLC25A12 SLC16A7 SLC10A6 SLC16A2 SLC9A2 SLC17A4 SLC30A4 SLCO1A2 SLC6A15 SLC1A1 SLC4A9 SLC44A5 SLC12A1 SLC6A19 SLC18A2 SLC7A3 SLC13A3 SLC43A1 SLC25A38 SLC4A3 SLC20A2 SLC9A3R2 …
PRSGs SRSGs	5	SLC22A1 SLC10A1 SLC16A8 SLC24A5 SLC14A2
DESGs	56	SLC35G2 SLC25A3P1 SLC4A1 SLC5A11 SLC35C1 SLC16A1-AS1 SLC22A8 SLC17A1 SLC25A18 SLC52A1 SLC35F1 SLC8A1-AS1 SLC13A2 SLC16A9 SLC51B SLC25A39P1 SLCO1B3 SLC1A2 SLC50A1 SLC39A9 SLC38A8 SLC5A1 SLC22A12 SLC35F6 SLC6A10P SLC35E1P1 SLC22A7 SLC45A2 SLC7A5P2 SLC35G1 SLC25A51 SLC2A1-AS1 SLCO4A1-AS1 SLC25A5P1 SLC8B1 SLC52A3 SLC9B1 SLC22A31 SLC39A13 SLC22A6 SLC35B3 SLC26A7 SLC35F3 SLC26A4-AS1 SLC35E2B SLC25A48 S…
SRSGs	8	SLC25A2 SLC7A5P1 SLC22A2 SLC28A2 SLC30A8 SLC6A7 SLC22A14 SLC22A10
PRSGs	14	SLC10A5 SLC26A5 SLC13A1 SLC5A7 SLC24A6 SLCO5A1 SLC6A5 SLC8A3 SLC24A2 SLC22A9 SLC7A14 SLC9A10 SLC6A18 SLC32A1

## Sheet: Table S9
Table S9. Overlap of DESGs, SRSGs and PRSGs in PAAD
groups	count	elements
DESGs PRSGs SRSGs	7	SLC1A3 SLC2A5 SLC39A10 SLC35F5 SLC30A1 SLC30A6 SLC30A7
DESGs SRSGs	19	SLC16A5 SLC22A18AS SLCO3A1 SLC35A2 SLC6A20 SLC39A1 SLC20A1 SLC38A1 SLC16A4 SLC16A3 SLC35F2 SLC11A1 SLC34A2 SLC44A2 SLC1A5 SLC16A1 SLC44A1 SLC2A1 SLC22A3
DESGs PRSGs	40	SLC39A3 SLC12A9 SLC37A2 SLC25A40 SLC2A3 SLC27A1 SLC9A7 SLC6A6 SLC12A6 SLC4A7 SLC2A9 SLC9A9 SLC27A4 SLC2A4RG SLC35C2 SLC2A14 SLC9A3R2 SLC25A23 SLC38A7 SLC22A18 SLC25A39 SLC36A1 SLCO2B1 SLC35A5 SLC25A46 SLC45A4 SLC8A1 SLC26A2 SLC24A1 SLC7A4 SLC15A3 SLC27A3 SLC25A24 SLC16A2 SLC35B1 SLC25A1 SLC35B4 SLC9A6 SLC25A32 SLC39A6
PRSGs SRSGs	2	SLC5A3 SLC38A2
DESGs	90	SLCO4A1-AS1 SLCO2A1 SLC35A4 SLC1A1 SLC15A4 SLC30A9 SLCO4A1 SLC2A6 SLC30A5 SLC35B2 SLC7A7 SLC19A3 SLC35C1 SLC43A3 SLC38A3 SLC52A3 SLC13A5 SLC17A9 SLC40A1 SLC41A3 SLC35D2 SLC25A27 SLC12A7 SLC43A1 SLC39A4 SLC22A31 SLC39A13 SLC25A13 SLC4A1AP SLC25A11 SLC38A5 SLC6A16 SLC22A4 SLC45A3 SLC45A1 SLC35A3 SLC25A44 SLC37A1 SLC12A8 SLC1A2 SLC6A8 SLC4A11 SLC39A11 SLC9A1 SLC44A3 SLC39A7 SLC31A1 SLC4A4 SLC6A14 SL…
SRSGs	4	SLC28A3 SLC7A11 SLC25A37 SLC3A1
PRSGs	24	SLC6A15 SLC38A10 SLC18A2 SLC25A10 SLC2A8 SLC39A8 SLC48A1 SLC29A2 SLC33A1 SLC31A2 SLC16A14 SLC25A6 SLC24A4 SLC35E3 SLC47A1 SLC25A29 SLC16A6 SLC27A5 SLC16A7 SLC26A4 SLC16A8 SLC25A30 SLC30A4 SLC4A2

## Sheet: Table S10
Table S10. Survival related SLC genes (SRSGs) in PAAD
gene	cancertype	hazard_ratio	p_value
SLC11A1	PAAD	1.37	0.00428
SLC16A1	PAAD	1.41	0.000904
SLC16A3	PAAD	1.36	0.00383
SLC16A4	PAAD	1.24	0.0469
SLC16A5	PAAD	1.29	0.00514
SLC1A3	PAAD	1.19	0.0374
SLC1A5	PAAD	1.28	0.0153
SLC20A1	PAAD	1.2	0.0298
SLC22A18AS	PAAD	1.31	0.00671
SLC22A3	PAAD	1.28	0.0301
SLC25A37	PAAD	1.24	0.0145
SLC28A3	PAAD	1.42	0.0144
SLC2A1	PAAD	1.29	0.00396
SLC2A5	PAAD	1.23	0.0361
SLC30A1	PAAD	1.18	0.0465
SLC30A6	PAAD	1.23	0.0217
SLC30A7	PAAD	1.18	0.0488
SLC34A2	PAAD	1.64	0.00346
SLC35A2	PAAD	1.22	0.0217
SLC35F2	PAAD	1.42	0.000197
SLC35F5	PAAD	1.21	0.0216
SLC38A1	PAAD	1.23	0.0436
SLC38A2	PAAD	1.19	0.046
SLC39A10	PAAD	1.22	0.026
SLC39A1	PAAD	1.2	0.0265
SLC3A1	PAAD	1.58	0.0339
SLC44A1	PAAD	1.28	0.00833
SLC44A2	PAAD	1.36	0.000835
SLC5A3	PAAD	1.36	0.000993
SLC6A20	PAAD	2.35	0.00783
SLC7A11	PAAD	1.21	0.0396
SLCO3A1	PAAD	1.31	0.00778

[truncated: 6 more sheets: Table S11, Table S12, Table S13, Table S14, Table S15, Table S16genes JAK-STAT pathway]
